# Supplementary material for: Drosophila motor neuron boutons remodel through membrane blebbing coupled with muscle contraction
Source: Nat Commun. 2023 Jun 8;14:3352. doi: 10.1038/s41467-023-38421-9 (PMC10250368; doi:10.1038/s41467-023-38421-9)
Supplement: Supplementary file 24 — Supplementary Tables [file 41467_2023_38421_MOESM24_ESM.xlsx]

## Sheet: Table 1
Table 1. The following stocks were used:
Name	Description	Reference
UAS-Zip-RNAi #1	Expresses RNAi against Zipper (heavy chain of MyoII) under the control of UAS; chromosome 3	BDSC #36727
UAS-Sqh-RNAi #1	Expresses RNAi against Spaghetti squash (heavy chain of MyoII) under the control of UAS; chromosome 3	BDSC #32439
UAS-Sqh-CA	Expresses a phosphomimic Sqh protein with T20E and S21E aa substitutions under the control of UAS; chromosome 3	BDSC #64411
UAS-Sqh-DN	Expresses a non-phosphorylatable Sqh protein with T20A and S21A aa substitutions under the control of UAS; chromosome 3	BDSC #64114
UAS-CD4-Tom	Expresses Tomato-tagged CD4 in neurons; chromosome 3	BDSC #35837
UAS-CD4-GFP	Expresses GFP-tagged CD4 in neurons; chromosome 3	BDSC #35836
NSyb-Gal4	Pan-neuronal driver neuronal, Synaptobrevin-Gal4	Tom Schwarz Lab, BDSC#51635
OK6-Gal4	Motor neuron driver	K. O’Kane lab, BDSC #64199
UAS-Zip-RNAi #2	Expresses RNAi against Zipper (heavy chain of MyoII) under the control of UAS; chromosome 2	BDSC #37480
UAS-Sqh-RNAi #2	Expresses RNAi against Spaghetti squash (heavy chain of MyoII) under the control of UAS; chromosome 3	BDSC #31542
UAS-Sqh-RNAi #3	Expresses RNAi against Spaghetti squash (heavy chain of MyoII) under the control of UAS; chromosome 2	VDRC #7916
UAS-Sqh-RNAi #4	Expresses RNAi against Spaghetti squash (heavy chain of MyoII) under the control of UAS; chromosome 2	BDSC #38222
UAS-Lifeact-Ruby	Expresses Ruby tagged Lifeact (stains F-actin); chromosome 3	Given by Ivo Telley
UAS-Lifeact-GFP	Expresses GFP tagged Lifeact (stains F-actin); chromosome 3	Gift by Ivo Telley
UAS-Act5C-GFP	Expresses GFP tagged actin5C; chromosome X	BDSC
		#7309
UAS-Brp-GFP	Expresses GFP tagged BRP; chromosome 3	BDSC #36292
Tropomysin-GFP (trap)	GFP trap in the Tm gene, chromosome 3	BDSC #51537
GluRIIE (flyfos)	Expresses GFP-tagged GluRIIE; chromosome 3	VDRC #318061
Dlg-GFP (flyfos)	Expresses GFP-tagged Dlg; chromosome 3	VDRC #318133
Sqh-GFP (flyfos)	Expresses GFP-tagged Spaghetti squash with its endogenous distribution; chromosome 3	VDRC #318487
Zip-GFP (flytrap)	Expresses GFP-tagged Zipper with its endogenous distribution; chromosome 2	Kyotto #115082
*BDSC -Bloomington Stock Center, VDRC – Vienna Drosophila Resource Center

## Sheet: Table 2
Table 2. Recombinants and other lines used in this study:
Genotype	Description
NSyb-Gal4, UAS-CD4-tdTom	Expresses Tomato-tagged CD4 in neurons; chromosome 3
Nsyb-Gal4, UAS-CD4-tdGFP	Expresses GFP-tagged CD4 in neurons; on chromosome 3
Nsyb-Gal4, UAS-CD8-GFP	Expresses GFP-tagged CD8 in neurons; on chromosome 3
DVGlut-LexA, LexAop-6x-mCherry	Expresses mCherry in neurons; chromosome 3
sqhAX3;;SqhGFP	Expresses GFP-tagged Spaghetti squash under the genetic null background SqhAX3; chromosomes 1 and 3, BDSC
	#57144
Tropomyosin-GFP (Trap line)	Expresses GFP-tagged Tropomyosin in muscles

## Sheet: Table 3
Table 3. Primary antibodies used in this study:
Antigen and clone ID	Species	Concentration	Fixative	Reference/Source
Dlg(4F3)	Mouse	0.215278	Bouin’s or PFA	Hybridoma bank
Dlg	Rabbit	1:10000	PFA	Gift from Vivian Budnik
GFP	Rabbit	0.736111	PFA	Invitrogen A-11122
MyoII	Rabbit	0.736111	PFA	Gift from Christine Field
(heavy chain)
Filamin	Rat	0.597222	Bouin’s	(K
(N terminus/aa 189-482)				lshammer and Uhlirova, 2013)/ Gift from M. Uhlirova Lab
α-actinin	Mouse	0.215278	PFA	Hybridoma bank
(2G3-3D7)
