# Supplementary material for: Drosophila motor neuron boutons remodel through membrane blebbing coupled with muscle contraction
Source: Nat Commun. 2023 Jun 8;14:3352. doi: 10.1038/s41467-023-38421-9 (PMC10250368; doi:10.1038/s41467-023-38421-9)
Supplement: Supplementary file 25 — Source Data [file 41467_2023_38421_MOESM25_ESM.xlsx]

## Sheet: Figure 1c
Figure 1c	NSyb-Gal4 > CD4-Tom
	Data 1 - Live membrane	Time (min)
		5.75
		13.3333
		2.5
		3.33333
		3.58333
		5.83333
		3.75
		5
		1.25
		1
		3.66667
		2.33333
		2
		21.1083
		35.4167
		11.8833
		7.75
		20.925
		7.75
		4.39167
		2.84167
		7.49167
		2.06667
		11.7
		2.66667
		5.5
		7.66667
		0.75
		1.83333
		1.16667
		10.6333
		5.86667
		0.75
		5.5
		40.5
		23
		24.7
		7.4
		4.1
		4.83333
		5.8
		10.6333
		22.6333
		5
		11.4
		7.15

## Sheet: Figures 2i and 2j
Figures 2i and 2j	NSyb-Gal4 > CD4-GFP, Lifeact-Ruby
	Data 1 - Actin measured at beginning	Raw		Min-max normalization* of data 1 and 2	* (value - min)/(max - min)
	Intensity at base	34.469		3.85826
	Intensity at base	28.395		3.08028
	Intensity at base	31.852		3.52307
	Intensity at base	27.852		3.01073
	Intensity at base	123.753		15.2941
	Intensity at base	49.926		5.83805
	Intensity at base	20.099		2.0177
	Intensity at base	12.494		1.04363
	Intensity at base	152.839		19.0195
	Intensity at base	54.667		6.4453
	Intensity at base	28.197		3.05492
	Intensity at base	33.036		3.67472
	Intensity at base	37.135		4.19973
	Intensity at base	46.419		5.38886
	Intensity at base	32.987		3.66844
	Intensity at base	51.456		6.03402
	Intensity at base	67.406		8.07695
	Intensity at base	37.728		4.27569
	Intensity at base	74.665		9.00671
	Intensity at base	72.641		8.74747
	Intensity at base	56.987		6.74245
	Intensity at base	75.357		9.09535
	Intensity at base	18.914		1.86592
	Intensity at base	27.309		2.94118
	Intensity at base	29.531		3.22579
	Intensity at base	8.346		0.512334
	Intensity at base	28.395		3.08028
	Intensity at base	21.926		2.25171
	Intensity at base	27.802		3.00433
	Intensity at base	39.654		4.52238
	Intensity at base	48.543		5.66091
	Intensity at base	84.148		10.2213
	Intensity at base	69.728		8.37436
	Intensity at base	36.444		4.11123
	Intensity at base	32.68		3.62912
	Intensity at base	87.753		10.6831
	Intensity at base	16.395		1.54328
	Intensity at base	37.728		4.27569
	Intensity at base	71.654		8.62105
	Intensity at base	29.333		3.20043
	Intensity at base	73.58		8.86774
	Intensity at base	20.197		2.03025
	Intensity at base	118.963		14.6806
	Intensity at base	401.975		50.9298
	Intensity at base	271.999		34.282
	Intensity at base	438.913		55.6609
	Intensity at base	544.789		69.2219
	Intensity at base	222.567		27.9505
	Intensity at base	528.196		67.0966
	Intensity at base	528.148		67.0905
	Intensity at base	753.877		96.0026
	Intensity at base	565.481		71.8722
	Intensity at base	494.469		62.7767
	Intensity at edge	19.654		1.9607
	Intensity at edge	16.049		1.49896
	Intensity at edge	14.518		1.30287
	Intensity at edge	18.025		1.75206
	Intensity at edge	9.679		0.68307
	Intensity at edge	5.333		0.126419
	Intensity at edge	5.877		0.196096
	Intensity at edge	12.148		0.999308
	Intensity at edge	37.63		4.26313
	Intensity at edge	20.049		2.0113
	Intensity at edge	9.827		0.702026
	Intensity at edge	8.346		0.512334
	Intensity at edge	8.395		0.518611
	Intensity at edge	14.222		1.26495
	Intensity at edge	16.049		1.49896
	Intensity at edge	18.666		1.83416
	Intensity at edge	28.543		3.09924
	Intensity at edge	17.382		1.6697
	Intensity at edge	44.987		5.20545
	Intensity at edge	106.368		13.0673
	Intensity at edge	83.702		10.1642
	Intensity at edge	71.11		8.55137
	Intensity at edge	12.938		1.10049
	Intensity at edge	39.901		4.55401
	Intensity at edge	16.938		1.61283
	Intensity at edge	7.704		0.430105
	Intensity at edge	23.901		2.50468
	Intensity at edge	21.432		2.18844
	Intensity at edge	26.074		2.783
	Intensity at edge	32.593		3.61798
	Intensity at edge	37.037		4.18718
	Intensity at edge	21.086		2.14412
	Intensity at edge	12.444		1.03722
	Intensity at edge	25.037		2.65018
	Intensity at edge	22.56		2.33291
	Intensity at edge	22.123		2.27694
	Intensity at edge	13.877		1.22076
	Intensity at edge	12.642		1.06258
	Intensity at edge	22.716		2.3529
	Intensity at edge	18.062		1.75679
	Intensity at edge	20.494		2.06829
	Intensity at edge	12.346		1.02467
	Intensity at edge	31.901		3.52934
	Intensity at edge	302.271		38.1593
	Intensity at edge	234.024		29.418
	Intensity at edge	244		30.6958
	Intensity at edge	243.259		30.6008
	Intensity at edge	227.061		28.5261
	Intensity at edge	296.938		37.4762
	Intensity at edge	512.938		65.1423
	Intensity at edge	622.765		79.2093
	Intensity at edge	496.099		62.9855
	Intensity at edge	383.259		48.5325
	Data 2 - Actin measured after expansion	Raw
	Intensity at base	27.76		2.99895
	Intensity at base	21.086		2.14412
	Intensity at base	21.481		2.19471
	Intensity at base	18.222		1.77729
	Intensity at base	137.136		17.0082
	Intensity at base	68.099		8.16571
	Intensity at base	83.506		10.1391
	Intensity at base	14.469		1.29659
	Intensity at base	168.534		21.0298
	Intensity at base	25.037		2.65018
	Intensity at base	22.173		2.28335
	Intensity at base	35.703		4.01632
	Intensity at base	23.16		2.40977
	Intensity at base	36.493		4.1175
	Intensity at base	27.753		2.99805
	Intensity at base	47.555		5.53436
	Intensity at base	41.382		4.7437
	Intensity at base	41.876		4.80698
	Intensity at base	55.752		6.58427
	Intensity at base	131.405		16.2742
	Intensity at base	58.814		6.97646
	Intensity at base	87.307		10.6259
	Intensity at base	12.593		1.05631
	Intensity at base	38.173		4.33268
	Intensity at base	11.457		0.910803
	Intensity at base	4.938		0.0758255
	Intensity at base	27.852		3.01073
	Intensity at base	19.506		1.94175
	Intensity at base	49.333		5.7621
	Intensity at base	46.568		5.40795
	Intensity at base	50.173		5.86969
	Intensity at base	91.506		11.1638
	Intensity at base	45.086		5.21813
	Intensity at base	26.123		2.78928
	Intensity at base	9.284		0.632477
	Intensity at base	116.691		14.3896
	Intensity at base	14.42		1.29031
	Intensity at base	33.432		3.72544
	Intensity at base	65.234		7.79876
	Intensity at base	36.493		4.1175
	Intensity at base	44.197		5.10426
	Intensity at base	17.975		1.74565
	Intensity at base	104.543		12.8336
	Intensity at base	446.814		56.6729
	Intensity at base	248.79		31.3093
	Intensity at base	534.666		67.9253
	Intensity at base	454.172		57.6153
	Intensity at base	224.395		28.1847
	Intensity at base	327.703		41.4167
	Intensity at base	714.611		90.9733
	Intensity at base	758.074		96.5402
	Intensity at base	500.84		63.5927
	Intensity at base	526.864		66.926
	Intensity at edge	29.284		3.19415
	Intensity at edge	16.296		1.5306
	Intensity at edge	13.827		1.21436
	Intensity at edge	7.111		0.354151
	Intensity at edge	24.79		2.61854
	Intensity at edge	10.765		0.822169
	Intensity at edge	13.432		1.16377
	Intensity at edge	12.494		1.04363
	Intensity at edge	133.481		16.5401
	Intensity at edge	25.136		2.66286
	Intensity at edge	10.469		0.784256
	Intensity at edge	8.099		0.480698
	Intensity at edge	7.012		0.341471
	Intensity at edge	14.024		1.23959
	Intensity at edge	12.592		1.05618
	Intensity at edge	15.456		1.42301
	Intensity at edge	22.963		2.38453
	Intensity at edge	20.888		2.11876
	Intensity at edge	19.456		1.93534
	Intensity at edge	116.936		14.4209
	Intensity at edge	87.504		10.6512
	Intensity at edge	114.467		14.1047
	Intensity at edge	11.901		0.967672
	Intensity at edge	27.901		3.01701
	Intensity at edge	11.358		0.898122
	Intensity at edge	4.346		0
	Intensity at edge	22.963		2.38453
	Intensity at edge	22.716		2.3529
	Intensity at edge	42.272		4.8577
	Intensity at edge	36.938		4.1745
	Intensity at edge	38.222		4.33896
	Intensity at edge	21.827		2.23903
	Intensity at edge	12.691		1.06886
	Intensity at edge	8		0.468018
	Intensity at edge	7.951		0.461741
	Intensity at edge	27.951		3.02341
	Intensity at edge	15.16		1.3851
	Intensity at edge	10.173		0.746343
	Intensity at edge	16.346		1.537
	Intensity at edge	20.79		2.10621
	Intensity at edge	13.481		1.17004
	Intensity at edge	15.21		1.3915
	Intensity at edge	39.852		4.54774
	Intensity at edge	339.851		42.9727
	Intensity at edge	238.666		30.0126
	Intensity at edge	266.271		33.5483
	Intensity at edge	220.691		27.7102
	Intensity at edge	223.95		28.1277
	Intensity at edge	475.505		60.3477
	Intensity at edge	785.086		100
	Intensity at edge	716.691		91.2397
	Intensity at edge	348.247		44.0481
	Intensity at edge	397.531		50.3606

## Sheet: Figures 3c and 3d
Figure 3c	NSyb-Gal4 > Lifeact-GFP
	Data 1 - F-actin puncta with 10µM LatB	# Actin puncta	NMJ area (µm2)	Actin puncta per µm2		Actin puncta per 100 µm2
	Before LatB	71	1407.23	0.0504536		5.04536
	Before LatB	41	985.356	0.0416093		4.16093
	Before LatB	75	2195.71	0.0341575		3.41575
	Before LatB	33	891.41	0.03702		3.702
	Before LatB	67	1353.91	0.0494862		4.94862
	Before LatB	76	1980.67	0.0383708		3.83708
	Before LatB	40	1054.3	0.0379398		3.79398
	Before LatB	91	2029.11	0.0448472		4.48472
	Before LatB	31	936.333	0.0331079		3.31079
	Before LatB	35	1545.12	0.0226519		2.26519
	Before LatB	26	816.606	0.0318391		3.18391
	Before LatB	51	1415.05	0.0360412		3.60412
	Before LatB	45	1060.75	0.0424229		4.24229
	Before LatB	61	1594.15	0.0382649		3.82649
	Before LatB	45	1037.51	0.0433733		4.33733
	Before LatB	60	2095.13	0.0286379		2.86379
	After LatB	57	1533.21	0.00787816		0.787816
	After LatB	28	1361.53	0.00347808		0.347808
	After LatB	40	1650.2	0.00529306		0.529306
	After LatB	28	1027.54	0.00474952		0.474952
	After LatB	38	1308.8	0.00869266		0.869266
	After LatB	38	1616.41	0.00283874		0.283874
	After LatB	38	1213.68	0.00385357		0.385357
	After LatB	37	3001.19	0.00272241		0.272241
	After LatB	31	1032.04	0.00388694		0.388694
	After LatB	21	1070.12	0.0072316		0.72316
	After LatB	12	1085.36	0.00406966		0.406966
	After LatB	27	1227.55	0.00922949		0.922949
	After LatB	27	1065.63	0.0130378		1.30378
	After LatB	19	1506.26	0.00725371		0.725371
	After LatB	23	1056.06	0.00567269		0.567269
	After LatB	19	2374.43	0.00267877		0.267877
Figure 3d	NSyb-Gal4 > Lifeact-GFP
	Data 2 - F-actin puncta with 10µM JAS	# Actin puncta	NMJ area (µm2)	Actin puncta per µm2		Actin puncta per 100 µm2
	Before JAS	41	1453.33	0.0282111		2.82111
	Before JAS	36	1186.14	0.0303506		3.03506
	Before JAS	48	1310.94	0.0366148		3.66148
	Before JAS	51	1072.86	0.0475366		4.75366
	Before JAS	49	1613.24	0.0303736		3.03736
	Before JAS	57	1486.14	0.0383544		3.83544
	Before JAS	56	1888.88	0.0296472		2.96472
	Before JAS	71	1643.37	0.043204		4.3204
	Before JAS	56	1278.33	0.0438073		4.38073
	Before JAS	96	1716.02	0.0559433		5.59433
	Before JAS	55	1686.34	0.0326151		3.26151
	Before JAS	48	1340.24	0.0358145		3.58145
	Before JAS	48	1072.47	0.0447567		4.47567
	Before JAS	25	886.333	0.0282061		2.82061
	Before JAS	60	1598.45	0.0375365		3.75365
	Before JAS	68	1809.19	0.0375859		3.75859
	After JAS	57	1330.89	0.0428286		4.28286
	After JAS	25	1209.58	0.0206684		2.06684
	After JAS	88	1345.52	0.0654025		6.54025
	After JAS	70	1136.53	0.061591		6.1591
	After JAS	69	1394.56	0.0494781		4.94781
	After JAS	69	1378.91	0.0500394		5.00394
	After JAS	78	1660.05	0.0469866		4.69866
	After JAS	74	1643.37	0.0450295		4.50295
	After JAS	48	898.833	0.0534026		5.34026
	After JAS	72	1217	0.059162		5.9162
	After JAS	58	1361.92	0.0425869		4.25869
	After JAS	89	1440.83	0.06177		6.177
	After JAS	37	934.184	0.0396068		3.96068
	After JAS	29	915.044	0.0316925		3.16925
	After JAS	82	1867.2	0.0439161		4.39161
	After JAS	87	1807.43	0.0481346		4.81346

## Sheet: Figures 3e and 3f
Figure 3e	NSyb-Gal4 > Lifeact-GFP
	Data 1 - F-actin intensity with 10µM LatB	Actin intensity	Background intensity (10 x 10 µm square)	NMJ area (µm2)	Background intensity for NMJ	Actin intensity corrected for background	Actin intensity per µm2
	Before LatB	7436.95	119.727	1407.23	1684.84	5752.11	4.08753
	Before LatB	5479.91	112.11	985.356	1104.68	4375.22	4.44025
	Before LatB	9968.01	78.125	2195.71	1715.4	8252.61	3.75851
	Before LatB	5468.77	85.938	891.41	766.06	4702.71	5.27559
	Before LatB	4815.65	111.915	1353.91	1515.23	3300.42	2.43769
	Before LatB	24077.5	701.761	1980.67	13899.6	10177.9	5.13859
	Before LatB	13219.8	638.089	1054.3	6727.39	6492.41	6.15802
	Before LatB	22821.6	597.855	2029.11	12131.1	10690.5	5.26854
	Before LatB	9607.08	540.628	936.333	5062.08	4545	4.85404
	Before LatB	5663.11	143.555	1545.12	2218.1	3445.01	2.2296
	Before LatB	2253.33	161.721	816.606	1320.62	932.709	1.14218
	Before LatB	3860.37	204.493	1415.05	2893.67	966.701	0.683159
	Before LatB	3796.89	137.11	1060.75	1454.39	2342.5	2.20835
	Before LatB	8620.55	124.024	1594.15	1977.13	6643.42	4.16738
	Before LatB	5388.89	116.797	1037.51	1211.77	4177.12	4.02612
	Before LatB	8610.79	144.923	2095.13	3036.32	5574.46	2.66068
	AfterLatB	7235.19	109.766	1533.21	1682.94	5552.24	3.62132
	AfterLatB	8050.43	83.985	1361.53	1143.48	6906.95	5.07293
	AfterLatB	7557.06	91.602	1650.2	1511.62	6045.45	3.66346
	AfterLatB	5895.34	77.93	1027.54	800.765	5094.57	4.95801
	AfterLatB	4371.5	99.414	1308.8	1301.13	3070.38	2.34596
	AfterLatB	13386.2	254.689	1616.41	4116.83	9269.37	5.73453
	AfterLatB	9860.99	257.814	1213.68	3129.03	6731.96	5.54674
	AfterLatB	13590.9	206.642	3001.19	6201.71	7389.18	2.46208
	AfterLatB	7975.43	198.048	1032.04	2043.93	5931.5	5.74738
	AfterLatB	2903.92	100.586	1070.12	1076.39	1827.53	1.70777
	AfterLatB	2948.65	131.251	1085.36	1424.54	1524.11	1.40424
	AfterLatB	2925.41	120.704	1227.55	1481.7	1443.71	1.17609
	AfterLatB	2070.91	117.188	1065.63	1248.79	822.119	0.771486
	AfterLatB	2619.35	114.063	1506.26	1718.08	901.266	0.598348
	AfterLatB	4054.51	95.704	1056.06	1010.69	3043.82	2.88224
	AfterLatB	7092.81	91.602	2374.43	2175.02	4917.79	2.07115
Figure 3f	NSyb-Gal4 > Lifeact-GFP
	Data 2 - F-actin intensity with 10µM JAS	Actin intensity	Background intensity (10 x 10 µm square)	NMJ area (µm2)	Background intensity for NMJ	Actin intensity corrected for background	Actin intensity per µm2
	Before JAS	3416.42	75.782	1453.33	1101.36	2315.06	1.59294
	Before JAS	2347.47	64.453	1186.14	764.502	1582.97	1.33456
	Before JAS	5191.04	63.282	1310.94	829.592	4361.45	3.32695
	Before JAS	6393.2	100.001	1072.86	1072.87	5320.33	4.95903
	Before JAS	7191.73	89.451	1613.24	1443.06	5748.66	3.56342
	Before JAS	7139.49	91.602	1486.14	1361.33	5778.16	3.88803
	Before JAS	7474.64	78.53	1888.88	1483.34	5991.3	3.17189
	Before JAS	7877.97	79.883	1643.37	1312.77	6565.2	3.99496
	Before JAS	6675.23	89.063	1278.33	1138.52	5536.71	4.33122
	Before JAS	7965.27	84.766	1716.02	1454.6	6510.67	3.79404
	Before JAS	6371.13	66.797	1686.34	1126.42	5244.7	3.11012
	Before JAS	4012.72	81.836	1340.24	1096.8	2915.92	2.17567
	Before JAS	7114.49	95.899	1072.47	1028.48	6086	5.67478
	Before JAS	3886.54	55.274	886.333	489.912	3396.63	3.83223
	Before JAS	7660.39	80.664	1598.45	1289.37	6371.02	3.98576
	Before JAS	8614.5	89.844	1809.19	1625.45	6989.05	3.86308
	After JAS	5876.74	67.383	1330.89	896.791	4979.95	3.74183
	After JAS	2111.93	73.828	1209.58	893.006	1218.92	1.00772
	After JAS	5877.76	109.18	1345.52	1469.03	4408.73	3.27661
	After JAS	5901.98	80.079	1136.53	910.121	4991.86	4.3922
	After JAS	7405.99	76.19	1394.56	1062.51	6343.48	4.54875
	After JAS	7066.83	83.008	1378.91	1144.61	5922.22	4.29485
	After JAS	7997.05	83.21	1660.05	1381.33	6615.72	3.98526
	After JAS	7877.97	126.954	1643.37	2086.32	5791.65	3.52425
	After JAS	4775.61	88.282	898.833	793.508	3982.1	4.4303
	After JAS	4233.03	73.047	1217	888.981	3344.05	2.74778
	After JAS	5147.49	63.869	1361.92	869.845	4277.64	3.14089
	After JAS	5637.14	69.336	1440.83	999.013	4638.13	3.21907
	After JAS	4582.64	88.477	934.184	826.538	3756.1	4.02073
	After JAS	3891.82	61.719	915.044	564.756	3327.06	3.63596
	After JAS	9230.71	131.837	1867.2	2461.66	6769.05	3.62525
	After JAS	8897.9	95.313	1807.43	1722.72	7175.18	3.96982

## Sheet: Figures 3g and 3h
Figure 3g	NSyb-Gal4 > Lifeact-GFP				Figure 3h	NSyb-Gal4 > Lifeact-GFP
	Data 1 - Intensity per actin puncta with 10µM LatB	Before LatB	After LatB			Data 2 - Intensity per actin puncta with 10µM JAS	Before LatB	After LatB
		9.766	5.469				5.273	8.789
		7.617	5.273				4.297	8.008
		7.031	4.688				4.297	6.445
		6.836	4.492				4.297	6.25
		6.836	4.492				4.102	6.25
		6.445	4.297				4.102	6.055
		5.859	4.297				3.906	6.055
		5.469	4.297				3.906	5.664
		5.469	4.297				3.906	5.664
		5.273	4.102				3.906	5.469
		5.273	4.102				3.906	5.273
		5.273	4.102				3.711	5.273
		5.078	4.102				3.711	5.078
		5.078	3.906				3.516	5.078
		5.078	3.906				3.516	4.883
		4.883	3.906				3.516	4.688
		4.883	3.906				3.516	4.688
		4.883	3.906				3.32	4.492
		4.883	3.711				3.32	4.492
		4.883	3.711				3.32	4.492
		4.883	3.711				3.125	4.492
		4.688	3.516				2.93	4.492
		4.688	3.516				2.93	4.297
		4.688	3.516				2.93	4.297
		4.688	3.516				2.734	4.297
		4.492	3.32				2.734	4.297
		4.492	3.125				2.734	4.297
		4.492	3.125				2.734	4.297
		4.297	3.125				2.734	4.102
		4.297	3.125				2.734	4.102
		4.297	3.125				2.734	3.906
		4.102	2.93				2.539	3.906
		4.102	2.93				2.539	3.711
		4.102	2.93				2.539	3.711
		4.102	2.93				2.539	3.711
		4.102	2.93				2.344	3.711
		4.102	2.734				2.344	3.711
		4.102	2.734				2.344	3.516
		4.102	2.734				2.148	3.516
		3.906	2.734				2.148	3.32
		3.906	2.539				2.148	3.32
		3.906	2.539				2.539	3.125
		3.711	2.539				2.539	3.125
		3.711	2.539				2.344	3.125
		3.711	2.539				2.344	3.125
		3.516	2.344				2.344	2.93
		3.516	2.344				2.148	2.93
		3.516	2.344				2.148	2.93
		3.516	2.344				2.148	2.734
		3.516	2.148				2.148	2.734
		3.516	2.148				2.148	2.539
		3.32	2.148				2.148	2.539
		3.32	2.148				1.953	2.539
		3.32	1.953				1.953	2.148
		3.32	1.953				1.953	2.148
		3.32	1.953				1.953	1.953
		3.32	1.953				1.953	1.758
		3.125	6.445				1.953	2.344
		3.125	5.469				1.953	2.344
		3.125	4.883				1.758	2.344
		3.125	4.492				1.758	2.148
		2.93	4.297				1.758	2.148
		2.93	4.102				1.563	1.953
		2.93	3.711				1.563	1.953
		2.93	3.516				1.563	1.758
		2.734	3.516				1.563	1.758
		2.734	3.32				1.563	1.758
		2.734	3.32				1.563	1.563
		2.734	3.32				1.367	1.563
		2.344	3.125				1.367	1.563
		1.758	3.125				1.367	1.563
		6.641	3.125				1.367	1.367
		6.445	3.125				1.367	1.367
		6.055	3.125				1.367	1.367
		6.055	2.734				1.367	1.367
		6.055	2.734				1.172	1.367
		5.859	2.734				1.172	1.367
		5.273	2.734				5.078	1.172
		4.688	2.539				4.883	1.172
		4.688	2.344				4.688	1.172
		4.492	2.148				4.688	1.172
		4.492	2.148				4.688	1.172
		4.297	2.148				3.906	10.742
		4.297	2.148				3.906	9.961
		4.297	2.148				3.711	6.25
		4.297	8.789				3.32	5.859
		4.297	6.25				3.125	5.273
		4.102	5.469				3.125	5.273
		4.102	5.273				3.125	5.273
		4.102	4.883				3.125	5.273
		3.906	4.688				3.125	5.273
		3.711	4.297				3.125	5.273
		3.711	4.297				2.93	5.078
		3.516	4.297				2.93	5.078
		3.516	3.906				2.93	4.883
		3.516	3.906				2.93	4.492
		3.516	3.906				2.93	4.492
		3.32	3.906				2.93	4.297
		3.125	3.906				2.93	4.297
		3.125	3.711				2.93	4.297
		3.125	3.711				2.734	4.297
		2.93	3.516				2.734	4.297
		2.93	3.32				2.734	4.297
		2.93	3.125				2.734	4.297
		2.93	3.125				2.734	4.102
		2.93	3.125				2.734	4.102
		2.93	3.125				2.734	4.102
		2.734	2.93				2.539	4.102
		2.734	2.93				2.539	3.906
		2.539	2.93				2.539	3.906
		2.344	2.93				2.539	3.906
		1.953	2.93				2.539	3.906
		6.836	2.93				2.539	3.906
		6.055	2.734				2.344	3.711
		5.859	2.734				2.344	3.711
		5.469	2.734				2.344	3.711
		5.273	2.734				2.148	3.711
		5.273	2.734				2.148	3.711
		5.078	2.734				2.148	3.711
		5.078	2.539				2.148	3.711
		5.078	2.344				1.953	3.516
		5.078	2.344				1.953	3.516
		4.883	2.344				1.953	3.516
		4.883	2.344				1.758	3.32
		4.883	2.148				1.758	3.32
		4.883	6.641				9.375	3.32
		4.688	5.469				8.398	3.32
		4.688	5.469				8.008	3.32
		4.688	5.078				7.813	3.32
		4.688	5.078				6.836	3.32
		4.492	4.883				6.836	3.32
		4.492	4.492				6.836	3.125
		4.492	4.492				6.641	3.125
		4.297	4.492				6.445	3.125
		4.297	4.297				6.445	3.125
		4.102	4.297				6.055	3.125
		4.102	4.102				6.055	3.125
		4.102	3.711				5.469	2.93
		3.906	3.516				5.469	2.93
		3.906	3.516				5.273	2.93
		3.906	3.516				5.273	2.93
		3.906	3.516				5.078	2.93
		3.711	3.516				5.078	2.93
		3.711	3.516				5.078	2.93
		3.711	3.32				5.078	2.734
		3.711	3.32				5.078	2.734
		3.711	3.32				4.883	2.734
		3.711	3.32				4.883	2.734
		3.711	3.125				4.883	2.734
		3.711	3.125				4.883	2.734
		3.711	3.125				4.688	2.734
		3.516	2.93				4.688	2.734
		3.516	2.734				4.688	2.539
		3.516	5.078				4.688	2.539
		3.32	3.516				4.688	2.539
		3.32	3.32				4.492	2.539
		3.32	2.93				4.492	2.539
		3.32	2.93				4.297	2.539
		3.32	2.93				4.297	2.539
		3.125	2.734				4.297	2.539
		3.125	2.734				4.102	2.344
		3.125	2.539				4.102	2.344
		3.125	2.539				4.102	2.344
		3.125	2.539				4.102	2.344
		3.125	2.539				3.906	2.344
		3.125	2.539				3.906	2.148
		3.125	2.539				3.906	2.148
		3.125	2.539				3.711	2.148
		2.93	2.539				3.711	1.953
		2.93	2.344				3.711	1.758
		2.93	2.344				3.516	24.414
		2.93	2.344				3.516	14.649
		2.93	2.344				3.516	14.063
		2.93	2.344				3.32	12.5
		2.734	2.148				3.125	11.914
		2.734	2.148				2.93	11.719
		2.734	2.148				15.342	10.547
		2.734	2.148				11.701	10.352
		2.539	2.148				8.841	9.961
		2.539	1.953				8.581	9.766
		2.539	1.953				8.321	8.398
		2.344	1.953				8.321	8.008
		2.344	1.953				7.801	8.008
		2.148	1.953				7.281	7.227
		2.148	1.953				7.021	7.227
		2.148	1.953				6.761	7.031
		1.953	1.758				6.761	7.031
		7.227	1.758				6.761	6.836
		7.031	1.758				6.501	6.836
		6.445	1.758				6.241	6.445
		6.25	1.563				6.241	6.445
		6.055	7.227				6.241	6.25
		5.859	7.227				6.241	5.859
		5.664	6.836				5.981	5.859
		5.664	6.445				5.981	5.859
		5.273	6.055				5.981	5.664
		5.273	6.055				5.981	5.664
		5.078	5.664				5.981	5.664
		5.078	5.469				5.981	5.469
		5.078	5.469				5.721	5.469
		5.078	5.469				5.721	5.469
		4.883	5.469				5.721	5.469
		4.883	5.469				5.461	5.469
		4.688	5.469				5.461	5.469
		4.688	5.273				5.461	5.469
		4.688	5.273				5.461	5.469
		4.492	5.273				5.461	5.273
		4.297	5.273				5.461	5.273
		4.297	5.078				5.461	5.078
		3.906	5.078				5.201	5.078
		3.711	5.078				5.201	5.078
		3.711	4.688				5.201	5.078
		3.711	4.688				5.201	4.883
		3.516	4.688				4.941	4.883
		3.516	4.492				4.941	4.688
		3.32	4.492				4.941	4.688
		3.32	4.492				4.681	4.492
		3.125	4.492				4.421	4.492
		2.734	4.297				4.161	4.297
		2.344	4.297				4.161	4.297
		6.25	4.297				3.9	4.102
		6.055	4.297				3.9	4.102
		5.859	4.102				3.9	4.102
		5.469	3.906				3.64	3.906
		4.883	3.906				3.64	3.906
		4.492	3.711				9.57	3.906
		4.492	3.516				8.984	3.711
		4.492	3.516				7.617	3.516
		4.492	3.516				7.422	3.516
		4.492	9.18				7.227	3.516
		4.492	7.813				6.836	3.516
		4.492	7.813				6.641	3.32
		4.297	7.813				6.641	3.32
		4.297	7.031				6.641	3.125
		4.297	6.836				6.25	3.125
		4.102	6.836				6.25	3.125
		4.102	6.836				6.25	2.93
		3.906	6.641				5.859	2.734
		3.906	6.445				5.664	2.344
		3.906	6.25				5.664	1.953
		3.711	6.055				5.469	20.543
		3.711	6.055				5.078	15.082
		3.711	5.859				5.078	12.742
		3.516	5.664				4.883	11.441
		3.516	5.664				4.883	11.441
		3.516	5.664				4.688	11.181
		3.516	5.469				4.688	10.661
		3.516	5.469				4.492	10.401
		3.516	5.273				4.492	10.141
		3.32	5.273				4.492	10.141
		3.32	5.273				4.492	9.881
		3.32	5.078				4.492	9.621
		3.125	4.688				4.492	9.621
		3.125	4.492				4.297	9.361
		3.125	4.297				4.297	9.101
		3.125	4.297				4.297	8.841
		3.125	4.102				4.297	8.841
		2.93	4.102				4.102	8.581
		2.93	4.102				4.102	8.581
		2.93	4.102				4.102	8.321
		2.93	4.102				3.906	8.321
		2.734	3.906				3.906	8.321
		2.734	3.906				3.906	8.061
		2.734	3.516				3.906	8.061
		2.734	3.516				3.906	8.061
		2.539	3.516				3.906	8.061
		2.539	2.539				3.906	7.801
		2.539	10.547				3.906	7.541
		2.539	10.547				3.711	7.541
		2.539	8.984				3.711	7.281
		2.539	8.008				3.516	7.281
		2.539	7.813				3.516	7.021
		2.539	7.227				3.516	7.021
		2.344	7.227				3.32	7.021
		2.344	7.031				3.32	7.021
		2.344	6.836				3.32	6.761
		2.344	6.055				3.32	6.761
		2.344	6.055				3.125	6.501
		2.148	5.859				2.93	6.241
		2.148	5.859				2.93	6.241
		2.148	5.664				2.93	6.241
		2.148	5.469				2.93	5.981
		1.953	5.273				8.841	5.981
		1.953	5.078				8.321	5.721
		1.758	5.078				8.321	5.721
		1.758	5.078				8.061	5.721
		1.758	5.078				7.801	5.721
		12.695	5.078				7.281	5.461
		12.5	5.078				6.761	5.461
		12.5	4.883				6.761	5.461
		11.523	4.883				6.501	5.461
		11.328	4.492				6.501	5.461
		10.547	4.297				6.241	5.461
		10.352	4.102				6.241	5.461
		10.156	4.102				5.981	5.201
		9.961	3.711				5.981	5.201
		9.57	3.711				5.981	5.201
		9.57	3.711				5.981	5.201
		8.984	3.516				5.981	4.681
		8.789	3.516				5.721	4.681
		8.789	3.516				5.721	4.681
		8.789	3.516				5.721	4.421
		8.789	3.516				5.721	4.421
		8.594	3.32				5.461	4.161
		8.594	8.008				5.461	3.9
		8.398	7.031				5.461	3.9
		8.203	7.031				5.461	3.9
		8.203	6.445				5.461	3.64
		8.008	6.25				5.461	3.38
		8.008	6.055				5.461	17.188
		7.813	6.055				5.201	16.211
		7.813	5.859				5.201	15.43
		7.813	5.859				5.201	12.5
		7.813	5.664				5.201	9.18
		7.617	5.273				5.201	8.984
		7.617	5.273				5.201	8.594
		7.422	5.078				4.941	8.398
		7.422	5.078				4.681	8.398
		7.227	4.688				4.681	8.203
		7.227	4.688				4.681	8.203
		7.227	4.492				4.681	8.008
		7.031	4.492				4.681	7.617
		6.836	4.492				4.681	7.617
		6.836	4.297				4.681	7.422
		6.836	4.102				4.421	7.227
		6.641	4.102				4.421	7.227
		6.641	4.102				4.421	6.836
		6.641	3.906				4.161	6.641
		6.445	3.906				4.161	6.641
		6.445	3.516				4.161	6.641
		6.445	3.516				4.161	6.445
		6.445	3.516				3.9	6.445
		6.445	3.516				3.9	6.25
		6.25	3.32				3.9	6.25
		6.25	3.32				3.64	6.055
		6.25	3.711				3.64	5.859
		6.055	3.32				3.64	5.859
		6.055	3.32				3.38	5.859
		6.055	3.125				8.984	5.664
		6.055	2.93				8.594	5.664
		6.055	2.539				8.398	5.664
		5.859	2.539				8.203	5.469
		5.859	2.539				7.422	5.469
		5.664	2.344				7.227	5.469
		5.664	2.344				6.641	5.469
		5.469	2.344				6.25	5.273
		5.469	2.148				6.25	5.273
		5.469	2.148				6.055	5.273
		5.273	1.953				5.859	5.273
		5.273	1.953				5.859	5.273
		5.078	1.953				5.859	5.273
		5.078	1.953				5.859	5.078
		5.078	1.953				5.664	5.078
		5.078	1.758				5.664	5.078
		4.883	1.758				5.664	5.078
		4.688	1.758				5.469	4.883
		4.688	5.078				5.469	4.883
		4.492	3.32				5.469	4.883
		4.492	3.32				5.273	4.688
		4.102	2.93				5.273	4.688
		4.102	2.734				5.273	4.688
		4.102	2.539				5.273	4.492
		3.906	2.148				5.078	4.297
		13.086	2.148				5.078	4.102
		12.891	2.148				4.883	4.102
		12.305	2.148				4.883	3.906
		10.938	2.148				4.883	3.906
		10.547	1.953				4.883	3.711
		9.766	2.93				4.883	3.711
		9.57	2.734				4.688	3.516
		9.375	2.539				4.688	3.516
		9.18	2.539				4.688	3.32
		9.18	2.344				4.688	3.32
		8.984	2.344				4.688	3.32
		8.789	2.344				4.688	3.32
		8.594	2.148				4.688	3.32
		8.398	1.953				4.492	3.125
		8.008	1.953				4.492	2.734
		8.008	1.953				4.492	13.522
		7.617	1.953				4.492	11.962
		7.422	1.758				4.297	10.921
		7.227	1.758				4.102	10.661
		7.227	1.758				4.102	10.401
		7.031	1.758				4.102	9.881
		6.836	1.563				4.102	9.621
		6.836	1.563				4.102	9.621
		6.641	1.563				3.906	9.361
		6.641	1.563				3.906	8.841
		6.641	1.563				3.906	8.581
		6.445	1.563				3.906	8.581
		6.25	1.563				3.906	8.581
		6.25	1.563				3.906	8.581
		6.055	1.563				3.906	8.321
		6.055	1.367				3.711	8.321
		5.859	1.367				3.711	8.061
		5.859	5.469				3.711	8.061
		5.664	4.688				3.711	7.801
		5.664	4.102				3.516	7.801
		5.664	3.906				3.516	7.801
		4.688	3.516				3.516	7.541
		4.688	3.32				3.516	7.541
		4.492	3.125				3.516	7.541
		4.102	3.125				3.32	7.281
		13.477	2.93				3.32	7.281
		13.086	2.93				2.93	7.281
		12.5	2.734				2.734	7.021
		12.109	2.734				2.734	7.021
		11.914	2.539				2.539	7.021
		11.719	2.539				2.148	7.021
		11.328	2.539				9.961	6.761
		11.133	2.344				9.766	6.761
		11.133	2.148				9.57	6.761
		11.133	2.148				9.57	6.761
		10.742	2.148				8.984	6.761
		10.742	2.148				8.594	6.761
		10.547	2.148				8.398	6.761
		10.156	1.953				7.227	6.501
		10.156	1.953				7.031	6.241
		9.57	1.953				6.836	6.241
		9.57	1.953				6.641	6.241
		9.375	1.953				5.664	5.981
		9.18	1.758				5.664	5.981
		8.984	7.617				5.664	5.981
		8.984	5.664				5.469	5.981
		8.984	5.664				5.469	5.981
		8.984	4.883				5.273	5.721
		8.789	4.883				5.273	5.721
		8.594	4.688				5.273	5.721
		8.594	4.102				5.078	5.721
		8.203	3.906				4.883	5.721
		8.203	3.711				4.883	5.461
		8.008	3.711				4.883	5.461
		8.008	3.32				4.688	5.461
		8.008	3.125				4.492	5.461
		8.008	3.125				4.492	5.201
		8.008	3.125				4.297	5.201
		7.813	3.125				4.297	5.201
		7.813	3.125				4.297	5.201
		7.813	2.93				4.102	5.201
		7.617	2.93				4.102	5.201
		7.617	2.734				4.102	4.941
		7.422	4.688				3.906	4.941
		7.422	4.492				3.906	4.681
		7.422	4.297				3.711	4.681
		7.422	4.297				3.711	4.681
		7.227	4.297				3.516	4.681
		7.227	4.102				3.516	4.681
		7.227	3.711				3.32	4.681
		7.227	3.516				3.32	4.421
		7.227	3.32				3.32	4.421
		7.031	3.125				3.32	4.421
		7.031	3.125				3.32	4.161
		6.836	3.125				3.125	4.161
		6.836	3.125				3.125	4.161
		6.836	2.93				3.125	3.9
		6.836	2.93				3.125	3.64
		6.836	2.93				3.125	7.813
		6.836	2.93				3.125	7.617
		6.641	2.93				2.93	7.227
		6.641	2.734				2.734	7.227
		6.641	2.539				2.539	6.836
		6.641	2.539				2.539	6.836
		6.641	2.539				2.539	6.641
		6.641	2.344				2.344	6.641
		6.445	4.883				2.148	6.055
		6.25	4.492				8.594	6.055
		6.25	4.297				7.617	5.859
		6.25	4.297				7.227	5.664
		5.859	4.102				7.031	5.469
		5.859	3.516				6.836	5.469
		5.859	3.32				6.641	5.469
		5.859	3.32				6.25	5.469
		5.859	3.32				6.25	5.469
		5.859	3.125				6.055	5.273
		5.664	3.125				5.469	5.273
		5.664	2.93				5.273	5.273
		5.664	2.93				5.273	5.273
		5.469	2.93				5.078	5.078
		5.469	2.93				4.883	5.078
		5.469	2.93				4.883	5.078
		5.078	2.734				4.883	5.078
		5.078	2.344				4.883	4.883
		5.078	2.344				4.688	4.883
		5.078					4.688	4.688
		5.078					4.688	4.688
		4.883					4.688	4.492
		4.883					4.688	4.492
		4.883					4.688	4.492
		4.883					4.492	4.492
		4.883					4.492	4.492
		4.688					4.492	4.492
		4.688					4.297	4.297
		4.492					4.297	4.297
		3.906					4.297	4.297
		7.813					4.297	4.102
		7.617					4.297	4.102
		7.617					4.102	4.102
		7.227					3.906	4.102
		6.836					3.711	3.906
		6.445					3.711	3.906
		6.445					3.711	3.906
		6.25					3.711	3.906
		6.25					3.711	3.711
		6.25					3.711	3.711
		6.055					3.711	3.711
		5.859					3.711	3.711
		5.859					3.711	3.711
		5.664					3.516	3.711
		5.664					3.516	3.711
		5.664					3.516	3.516
		5.664					3.516	3.516
		5.469					3.516	3.516
		5.273					3.516	3.516
		5.273					3.516	3.516
		5.273					3.516	3.32
		5.078					3.516	3.32
		5.078					3.32	3.125
		5.078					3.32	3.125
		4.883					3.32	3.125
		4.883					3.32	3.125
		4.492					3.32	2.93
		4.297					3.32	2.93
		4.102					3.32	2.93
		3.906					3.32	2.734
		3.711					3.32	2.734
		7.227					3.125	2.734
		6.055					3.125	2.344
		4.688					3.125	2.344
		4.688					3.125	2.148
		4.492					3.125	2.148
		4.492					2.93	5.859
		4.297					2.93	5.859
		4.102					2.93	5.859
		3.906					2.93	5.078
		3.906					2.93	4.883
		3.906					2.734	4.688
		3.711					2.734	4.688
		3.516					2.734	4.688
		3.32					2.734	4.492
		3.32					2.734	4.297
		3.125					2.734	4.297
		3.125					2.734	4.297
		3.125					2.734	4.102
		2.93					2.734	3.906
		2.93					2.734	3.906
		2.93					2.734	3.906
		2.734					2.734	3.906
		2.734					2.539	3.711
		2.734					2.539	3.711
		2.539					2.539	3.711
		2.539					2.539	3.516
		2.539					2.539	3.516
		2.539					2.539	3.32
		2.344					2.344	3.32
		2.344					2.344	3.32
		2.344					2.344	3.32
		2.148					2.344	3.32
		2.148					2.148	3.32
		1.758					2.148	3.125
		1.758					1.953	3.125
		5.078					1.758	3.125
		4.297					7.813	3.125
		3.906					7.031	3.125
		3.711					6.641	3.125
		3.516					6.445	2.93
		3.516					6.25	2.93
		3.516					6.25	2.93
		3.516					5.664	2.734
		3.516					5.664	2.734
		3.32					5.664	2.734
		3.32					5.469	2.539
		3.125					5.078	2.344
		2.734					5.078	2.344
		2.734					4.883	2.344
		2.734					4.883	2.148
		2.539					4.883	2.148
		2.539					4.688	2.148
		2.539					4.492	2.148
		2.344					4.492	7.227
		2.344					4.492	6.445
		2.344					4.492	5.859
		2.344					4.492	5.469
		2.148					4.492	5.469
		1.953					4.297	5.469
		1.953					4.297	5.078
		1.758					4.102	5.078
		3.906					4.102	4.883
		3.516					4.102	4.492
		3.32					4.102	4.492
		3.32					4.102	4.492
		3.32					3.906	4.297
		3.125					3.906	4.297
		3.125					3.906	4.297
		3.125					3.906	4.297
		2.93					3.711	4.102
		2.93					3.711	3.906
		2.93					3.711	3.711
		2.734					3.711	3.516
		2.734					3.711	3.516
		2.734					3.516	3.516
		2.734					3.516	3.516
		2.539					3.516	3.516
		2.539					3.516	3.32
		2.344					3.516	3.32
		2.344					3.516	3.125
		2.344					3.32	3.125
		2.344					3.32	3.125
		2.344					3.32	2.93
		2.344					3.32	2.93
		2.148					3.32	2.93
		2.148					3.32	2.93
		2.148					3.32	2.93
		2.148					2.93	2.734
		2.148					2.734	2.539
		2.148					2.734	2.539
		2.148					2.539	2.539
		2.148					4.688	2.539
		2.148					4.492	2.539
		2.148					4.297	2.539
		2.148					4.102	2.539
		2.148					4.102	2.539
		1.953					3.711	2.344
		1.953					3.32	2.344
		1.953					3.32	2.344
		1.953					3.32	2.344
		1.953					3.125	2.344
		1.953					3.125	2.344
		1.953					2.93	2.344
		1.953					2.93	2.344
		1.953					2.93	2.148
		1.953					2.93	2.148
		1.758					2.93	2.148
		1.758					2.734	2.148
		1.758					2.734	2.148
		1.758					2.734	1.953
		1.758					2.539	1.953
		1.563					2.539	1.953
		5.078					2.539	1.953
		4.883					2.539	1.758
		4.688					2.539	1.758
		4.297					2.344	1.758
		4.297					2.344	1.758
		4.297					2.344	1.563
		4.102					2.344	1.563
		4.102					2.344	1.563
		3.906					2.344	1.367
		3.906					2.344	1.367
		3.906					2.344	1.367
		3.711					2.148	1.367
		3.516					2.148	1.367
		3.516					2.148	9.375
		3.516					2.148	9.18
		3.516					2.148	8.789
		3.32					2.148	7.813
		3.32					2.148	7.813
		3.32					1.953	7.422
		3.32					1.953	6.836
		3.125					1.758	6.836
		3.125					1.758	6.641
		3.125					1.758	5.859
		3.125					1.563	5.664
		3.125					1.563	5.273
		3.125					1.563	5.273
		2.93					1.563	5.273
		2.93					10.547	5.078
		2.93					7.422	5.078
		2.93					7.227	5.078
		2.93					7.031	5.078
		2.93					7.031	4.883
		2.734					6.836	4.883
		2.734					6.445	4.883
		2.734					6.25	4.883
		2.734					6.25	4.688
		2.539					6.055	4.688
		2.539					6.055	4.492
		2.539					5.859	4.492
		2.344					5.859	4.492
		2.344					5.859	4.297
		2.344					5.859	4.297
		2.148					5.859	4.102
		2.148					5.859	4.102
		1.758					5.664	3.906
		12.109					5.664	3.906
		11.523					5.664	3.906
		9.375					5.664	3.906
		8.203					5.664	3.906
		7.813					5.664	3.711
		7.813					5.469	3.711
		7.617					5.078	3.711
		7.227					5.078	3.711
		6.836					5.078	3.711
		6.836					4.883	3.711
		6.641					4.883	3.711
		6.641					4.883	3.711
		6.055					4.883	3.516
		6.055					4.883	3.516
		6.055					4.688	3.516
		6.055					4.492	3.32
		5.859					4.492	3.125
		5.664					4.492	3.125
		5.664					4.492	3.125
		5.664					4.297	3.125
		5.664					4.297	2.734
		5.469					4.297	2.539
		5.273					4.102	2.539
		5.273					4.102	2.344
		5.273					4.102	2.148
		5.273					4.102	2.148
		5.273					3.516	12.695
		5.078					3.516	9.375
		4.883					3.125	7.031
		4.883					2.734	6.836
		4.883					10.938	6.641
		4.883					8.594	6.25
		4.688					8.398	6.25
		4.688					7.422	6.25
		4.688					7.422	6.055
		4.297					6.055	6.055
		4.297					5.859	6.055
		4.297					5.664	5.859
		4.297					5.078	5.664
		4.297					5.078	5.469
		4.297					4.688	5.469
		4.102					4.688	5.273
		4.102					4.492	5.273
		4.102					4.297	5.273
		4.102					4.297	5.273
		4.102					4.102	5.273
		4.102					3.906	5.273
		3.906					3.711	4.883
		3.906					3.516	4.883
		3.906					3.32	4.883
		3.906					3.32	4.688
		3.711					3.32	4.688
		3.516					2.93	4.492
		3.516					2.539	4.297
		3.516					2.344	4.297
		3.32					7.617	4.297
		3.32					7.422	4.297
		2.93					7.031	4.297
		2.93					6.836	4.102
		2.93					6.641	4.102
		2.539					6.641	3.906
		8.008					6.641	3.906
		7.031					6.641	3.711
		7.031					6.641	3.711
		6.836					6.445	3.711
		6.641					6.445	3.711
		6.055					6.25	3.711
		5.859					6.25	3.711
		5.859					5.859	3.711
		5.664					5.664	3.516
		5.469					5.664	3.516
		5.469					5.664	3.516
		5.273					5.664	3.516
		5.273					5.664	3.32
		5.078					5.664	3.32
		5.078					5.664	3.125
		5.078					5.469	3.125
		4.883					5.469	3.125
		4.883					5.469	3.125
		4.688					5.273	2.93
		4.688					5.273	2.93
		4.492					5.273	2.93
		4.297					5.273	2.93
		4.297					5.078	2.734
		4.297					5.078	2.734
		4.297					4.883	2.734
		4.297					4.883	2.734
		4.102					4.883	2.734
		4.102					4.883	2.734
		3.906					4.688	2.734
		3.906					4.688	2.734
		3.711					4.688	2.539
		3.711					4.688	2.539
		3.711					4.688	2.344
		3.711					4.688	2.344
		3.516					4.492	2.344
		3.32					4.492	2.148
		2.93					4.492	2.148
		2.93					4.297	2.148
		2.93					4.297	2.148
		2.93					4.102	2.148
		2.734					4.102	2.148
		2.734					3.906	2.148
		2.539					3.906	1.953
		2.344					3.906	1.953
		2.344					3.711	1.953
		13.672					3.516	1.758
		7.813					3.516	1.758
		7.422					3.516	1.563
		7.227					3.516	1.563
		6.836					3.516	1.563
		6.445					3.32	1.563
		6.445					3.32	1.563
		6.055					3.32	1.563
		6.055					3.125	1.367
		5.859					8.789	8.203
		5.664					8.594	6.641
		5.664					7.813	6.445
		5.469					7.617	6.25
		5.273					7.422	5.859
		5.273					6.25	5.859
		5.273					6.055	5.469
		5.078					5.859	5.273
		5.078					5.859	5.273
		5.078					5.859	4.883
		5.078					5.664	4.688
		5.078					5.469	4.688
		4.883					5.469	4.688
		4.883					5.469	4.688
		4.883					5.469	4.492
		4.688					5.469	4.492
		4.688					5.469	4.492
		4.688					5.469	4.492
		4.492					5.273	4.492
		4.492					5.273	4.297
		4.492					5.078	4.297
		4.297					4.883	4.102
		4.297					4.883	3.906
		4.297					4.883	3.711
		4.102					4.688	3.711
		4.102					4.688	3.711
		4.102					4.688	3.711
		4.102					4.688	3.711
		3.906					4.688	3.516
		3.906					4.492	3.516
		3.906					4.492	3.32
		3.906					4.492	3.32
		3.711					4.492	3.125
		3.711					4.492	3.125
		3.711					4.492	2.93
		3.516					4.492	2.93
		3.516					4.492	2.734
		3.32					4.297	14.453
		3.125					4.297	13.281
		3.125					4.297	9.375
		3.125					4.102	8.984
		2.93					4.102	6.836
		2.93					4.102	6.445
		2.93					3.906	6.055
		2.734					3.906	4.883
		2.734					3.906	4.883
		2.734					3.906	4.883
		2.539					3.906	4.688
		2.539					3.906	4.688
		2.539					3.711	4.492
		2.539					3.711	4.297
							3.711	4.297
							3.516	4.102
							3.516	3.906
							3.516	3.711
							3.516	3.711
							3.32	3.516
							3.32	3.32
							3.32	3.32
							3.32	2.93
							3.32	2.93
							3.125	2.93
							3.125	2.93
							2.93	2.93
							2.734	2.734
							2.539	2.539
							2.539	17.188
							2.539	12.891
								11.328
								10.742
								10.742
								10.352
								10.352
								9.766
								9.57
								8.789
								8.789
								8.594
								8.398
								8.008
								8.008
								7.422
								7.422
								7.227
								7.031
								7.031
								6.836
								6.836
								6.836
								6.641
								6.641
								6.445
								6.445
								6.445
								6.445
								6.25
								6.25
								6.25
								6.055
								6.055
								6.055
								6.055
								5.859
								5.859
								5.664
								5.469
								5.469
								5.469
								5.469
								5.469
								5.273
								5.078
								5.078
								5.078
								4.883
								4.883
								4.883
								4.883
								4.688
								4.492
								4.492
								4.297
								4.102
								4.102
								4.102
								4.102
								4.102
								4.102
								3.906
								3.906
								3.906
								3.906
								3.711
								3.711
								3.711
								3.711
								3.711
								3.711
								3.32
								3.32
								3.32
								3.32
								3.125
								2.93
								2.734
								2.734
								2.539
								2.539
								11.914
								10.547
								10.156
								9.57
								8.594
								8.398
								8.203
								8.203
								8.203
								7.813
								7.422
								7.422
								7.227
								7.227
								7.031
								7.031
								7.031
								6.836
								6.836
								6.641
								6.641
								6.445
								6.445
								6.25
								6.25
								6.25
								6.25
								6.25
								6.25
								6.055
								6.055
								6.055
								6.055
								6.055
								5.859
								5.859
								5.859
								5.664
								5.664
								5.469
								5.469
								5.469
								5.469
								5.273
								5.078
								5.078
								4.883
								4.883
								4.883
								4.883
								4.883
								4.883
								4.688
								4.492
								4.492
								4.492
								4.492
								4.297
								4.297
								4.297
								4.102
								4.102
								4.102
								4.102
								3.906
								3.906
								3.906
								3.711
								3.711
								3.711
								3.516
								3.516
								3.516
								3.32
								3.32
								3.32
								3.125
								3.125
								3.125
								3.125
								3.125
								3.125
								2.93
								2.734
								2.539
								2.539
								2.344

## Sheet: Figures 3i-n
Figure 3j	w1118			Figure 3k	w1118			Figure 3m	w1118			Figure 3n	w1118
	Data 1 - Stimulation with 10 µM LatB	GB#			Data 2 - Stimulation with 10 µM LatB	GB maximum length (µm)			Data 3 - Stimulation with 10 µM JAS	GB#			Data 4 - Stimulation with 10 µM JAS	GB maximum length (µm)
	HL3.1	4			HL3.1	1.339			HL3.1	11			HL3.1	2.293
	HL3.1	2			HL3.1	1.508			HL3.1	1			HL3.1	1.412
	HL3.1	2			HL3.1	2.871			HL3.1	10			HL3.1	2.086
	HL3.1	1			HL3.1	2.015			HL3.1	4			HL3.1	2.43
	HL3.1	3			HL3.1	1.184			HL3.1	16			HL3.1	1.263
	HL3.1	1			HL3.1	2.802			HL3.1	10			HL3.1	1.453
	HL3.1	6			HL3.1	4.097			HL3.1	5			HL3.1	1.718
	HL3.1	12			HL3.1	1.735			HL3.1	9			HL3.1	2.423
	HL3.1	1			HL3.1	3.761			HL3.1	9			HL3.1	2.221
	HL3.1	0			HL3.1	1.374			HL3.1	16			HL3.1	0.875
	HL3.1	11			HL3.1	1.182			HL3.1	3			HL3.1	1.353
	HL3.1	9			HL3.1	0.944			HL3.1	1			HL3.1	2.064
	HL3.1	0			HL3.1	0.882			HL3.1	11			HL3.1	2.287
	HL3.1	1			HL3.1	2.378			HL3.1	12			HL3.1	3.126
	HL3.1	11			HL3.1	1.849			HL3.1	8			HL3.1	2.39
	HL3.1	22			HL3.1	1.182			HL3.1	25			HL3.1	2.064
	HL3.1	23			HL3.1	0.944			HL3.1	13			HL3.1	1.615
	HL3.1	0			HL3.1	0.882			HL3.1	2			HL3.1	1.811
	HL3.1	1			HL3.1	2.378			HL3.1	1			HL3.1	2.365
	HL3.1	2			HL3.1	1.849			HL3.1	4			HL3.1	1.247
	HL3.1	1			HL3.1	1.536			HL3.1	4			HL3.1	4.76
	HL3.1	3			HL3.1	3.064			HL3.1	7			HL3.1	2.06
	HL3.1	12			HL3.1	1.746			HL3.1	5			HL3.1	1.712
	HL3.1	27			HL3.1	1.116			HL3.1	0			HL3.1	1.457
	HL3.1	21			HL3.1	1.043			HL3.1	4			HL3.1	1.486
	HL3.1	12			HL3.1	1.416			HL3.1	2			HL3.1	2.748
	HL3.1	8			HL3.1	2.738			HL3.1	4			HL3.1	1.532
	HL3.1	25			HL3.1	1.677			HL3.1	0			HL3.1	1.613
	HL3.1	11			HL3.1	1.166			HL3.1	4			HL3.1	2.646
	HL3.1	26			HL3.1	0.953			HL3.1	20			HL3.1	0.985
	HL3.1	30			HL3.1	1.475			HL3.1	12			HL3.1	1.839
	HL3.1	16			HL3.1	2.187			HL3.1	52			HL3.1	1.994
	HL3.1	34			HL3.1	0.864			HL3.1	26			HL3.1	1.396
	HL3.1	7			HL3.1	1.401			HL3.1	7			HL3.1	1.412
	HL3.1	27			HL3.1	3.042			HL3.1	9			HL3.1	2.66
	HL3.1	13			HL3.1	3.258			HL3.1	7			HL3.1	2.099
	HL3.1	1			HL3.1	2.91			HL3.1	18			HL3.1	1.392
	HL3.1	3			HL3.1	1.75			HL3.1	29			HL3.1	1.353
	HL3.1	6			HL3.1	1.247			HL3.1	27			HL3.1	0.743
	HL3.1	15			HL3.1	2.352			HL3.1	13			HL3.1	0.756
	HL3.1	13			HL3.1	1.083			HL3.1	11			HL3.1	1.819
	HL3.1	16			HL3.1	3.322			HL3.1	8			HL3.1	4.136
	HL3.1	26			HL3.1	1.373			HL3.1	12			HL3.1	1.771
	HL3.1	14			HL3.1	2.775			HL3.1	6			HL3.1	2.03
	HL3.1	18			HL3.1	1.038			HL3.1	3			HL3.1	0.998
	HL3.1	8			HL3.1	1.816			HL3.1	8			HL3.1	2.189
	HL3.1	6			HL3.1	1.255			DMSO	6			HL3.1	2.13
	HL3.1	7			HL3.1	0.882			DMSO	8			HL3.1	2.336
	HL3.1	20			HL3.1	1.116			DMSO	10			HL3.1	2.314
	HL3.1	5			HL3.1	0.73			DMSO	8			HL3.1	1.986
	HL3.1	20			HL3.1	1.272			DMSO	10			HL3.1	1.648
	HL3.1	29			HL3.1	2.081			DMSO	4			HL3.1	1.426
	HL3.1	3			HL3.1	1.425			DMSO	11			HL3.1	1.685
	HL3.1	3			HL3.1	2.844			DMSO	4			HL3.1	1.882
	HL3.1	15			HL3.1	0.991			DMSO	4			HL3.1	1.773
	DMSO	17			HL3.1	3.535			DMSO	9			HL3.1	2.267
	DMSO	29			HL3.1	2.081			DMSO	0			HL3.1	2.321
	DMSO	4			HL3.1	1.076			DMSO	2			HL3.1	3.841
	DMSO	5			HL3.1	1.712			DMSO	4			HL3.1	1.905
	DMSO	4			HL3.1	1.174			DMSO	6			HL3.1	1.983
	DMSO	5			HL3.1	2.008			DMSO	6			HL3.1	1.254
	DMSO	5			HL3.1	1.462			DMSO	7			HL3.1	1.118
	DMSO	12			HL3.1	1.609			DMSO	7			HL3.1	1.764
	DMSO	6			HL3.1	2.1			DMSO	2			HL3.1	1.689
	DMSO	12			HL3.1	1.174			DMSO	5			HL3.1	3.229
	DMSO	0			HL3.1	4.379			DMSO	8			HL3.1	2.389
	DMSO	5			HL3.1	0.954			DMSO	8			HL3.1	2.884
	DMSO	2			HL3.1	0.908			DMSO	0			HL3.1	2.658
	DMSO	4			HL3.1	1.565			DMSO	0			HL3.1	1.146
	DMSO	22			HL3.1	1.926			DMSO	2			HL3.1	2.692
	DMSO	2			HL3.1	1.272			DMSO	0			HL3.1	1.543
	DMSO	4			HL3.1	1.939			DMSO	1			HL3.1	1.641
	DMSO	22			HL3.1	1.629			DMSO	9			HL3.1	1.975
	DMSO	28			HL3.1	1.435			DMSO	10			HL3.1	1.713
	DMSO	1			HL3.1	3.361			DMSO	6			HL3.1	1.942
	DMSO	2			HL3.1	1.35			DMSO	4			HL3.1	1.924
	DMSO	16			HL3.1	1.461			DMSO	13			HL3.1	1.555
	DMSO	8			HL3.1	1.812			DMSO	9			HL3.1	2.057
	DMSO	12			HL3.1	1.656			DMSO	16			HL3.1	1.735
	DMSO	18			HL3.1	1.008			DMSO	12			HL3.1	1.574
	DMSO	10			HL3.1	1.661			DMSO	9			HL3.1	1.846
	DMSO	3			HL3.1	1.56			JAS	2			HL3.1	2.446
	DMSO	4			HL3.1	2.14			JAS	4			HL3.1	2.017
	DMSO	6			HL3.1	1.558			JAS	10			HL3.1	1.569
	DMSO	0			HL3.1	1.656			JAS	8			HL3.1	2.094
	DMSO	2			HL3.1	0.856			JAS	3			HL3.1	2.149
	DMSO	1			HL3.1	2.015			JAS	3			HL3.1	2.484
	DMSO	18			HL3.1	1.305			JAS	4			HL3.1	2.035
	DMSO	3			HL3.1	1.331			JAS	19			HL3.1	1.519
	DMSO	34			HL3.1	1.73			JAS	24			HL3.1	1.396
	DMSO	5			HL3.1	2.698			JAS	9			HL3.1	2.499
	DMSO	11			HL3.1	2.017			JAS	29			HL3.1	1.442
	DMSO	18			HL3.1	1.315			JAS	3			HL3.1	2.215
	DMSO	2			HL3.1	2.231			JAS	2			HL3.1	3.806
	DMSO	16			HL3.1	0.991			JAS	1			HL3.1	1.581
	DMSO	5			HL3.1	2.206			JAS	0			HL3.1	2.117
	DMSO	4			HL3.1	1.21			JAS	2			HL3.1	1.528
	DMSO	10			HL3.1	1.536			JAS	0			HL3.1	1.401
	DMSO	3			HL3.1	2.077			JAS	0			HL3.1	2.017
	DMSO	1			HL3.1	1.479			JAS	11			HL3.1	1.696
	DMSO	2			HL3.1	2.006			JAS	2			HL3.1	2.891
	DMSO	7			HL3.1	1.982			JAS	0			HL3.1	1.673
	DMSO	14			HL3.1	1.629			JAS	12			HL3.1	3.458
	DMSO	15			HL3.1	2.352			JAS	6			HL3.1	2.08
	DMSO	18			HL3.1	1.996			JAS	19			HL3.1	1.767
	DMSO	13			HL3.1	2.348			JAS	11			HL3.1	2.367
	DMSO	18			HL3.1	1.04			JAS	1			HL3.1	2.758
	DMSO	14			HL3.1	1.365			JAS	8			HL3.1	2.267
	DMSO	32			HL3.1	0.978			JAS	3			HL3.1	1.914
	LatB	22			HL3.1	0.928			JAS	2			HL3.1	1.457
	LatB	6			HL3.1	1.948			JAS	11			HL3.1	1.908
	LatB	13			HL3.1	1.176			JAS	8			HL3.1	1.661
	LatB	3			HL3.1	2.786			JAS	2			HL3.1	2.66
	LatB	10			HL3.1	1.313			JAS	9			HL3.1	1.457
	LatB	15			HL3.1	3.716			JAS	7			HL3.1	1.284
	LatB	10			HL3.1	2.383			JAS	8			HL3.1	1.118
	LatB	14			HL3.1	1.863			JAS	5			HL3.1	1.82
	LatB	0			HL3.1	1.615			JAS	1			HL3.1	2.349
	LatB	14			HL3.1	1.939			JAS	4			HL3.1	1.425
	LatB	4			HL3.1	5.103			JAS	10			HL3.1	2.568
	LatB	9			HL3.1	2.266			JAS	5			HL3.1	2.155
	LatB	25			HL3.1	3.572			JAS	1			HL3.1	1.62
	LatB	6			HL3.1	1.145			JAS	9			HL3.1	1.555
	LatB	8			HL3.1	4.061			JAS	0			HL3.1	2.218
	LatB	11			HL3.1	1.293			JAS	15			HL3.1	1.316
	LatB	1			HL3.1	1.709							HL3.1	1.217
	LatB	9			HL3.1	3.122							HL3.1	2.017
	LatB	2			HL3.1	1.666							HL3.1	3.622
	LatB	5			HL3.1	2.185							HL3.1	2.477
	LatB	0			HL3.1	1.804							HL3.1	3.169
	LatB	7			HL3.1	1.985							HL3.1	1.764
	LatB	15			HL3.1	1.645							HL3.1	1.683
	LatB	15			HL3.1	1.569							HL3.1	1.683
	LatB	9			HL3.1	2.537							HL3.1	1.795
	LatB	12			HL3.1	1.276							HL3.1	1.547
	LatB	1			HL3.1	2.149							HL3.1	1.922
	LatB	0			HL3.1	2.635							HL3.1	1.384
	LatB	9			HL3.1	2.706							HL3.1	1.322
	LatB	5			HL3.1	2.202							HL3.1	1.524
	LatB	14			HL3.1	1.65							HL3.1	0.91
	LatB	6			HL3.1	1.047							HL3.1	1.392
	LatB	6			HL3.1	2.446							HL3.1	1.953
	LatB	4			HL3.1	1.471							HL3.1	2.3
	LatB	30			HL3.1	2.919							HL3.1	1.666
	LatB	4			HL3.1	1.247							HL3.1	1.126
	LatB	3			HL3.1	2.017							HL3.1	3.183
	LatB	4			HL3.1	1.767							HL3.1	2.162
	LatB	0			HL3.1	1.254							HL3.1	2.188
	LatB	20			HL3.1	1.93							HL3.1	2.506
	LatB	34			HL3.1	1.255							HL3.1	2.317
	LatB	8			HL3.1	1.255							HL3.1	2.092
	LatB	20			HL3.1	1.207							HL3.1	0.904
	LatB	22			HL3.1	0.998							HL3.1	2.537
	LatB	30			HL3.1	1.82							HL3.1	1.425
	LatB	9			HL3.1	0.971							HL3.1	1.492
	LatB	21			HL3.1	3.219							HL3.1	1.322
	LatB	30			HL3.1	3.612							HL3.1	1.075
	LatB	12			HL3.1	0.886							HL3.1	1.118
	LatB	17			HL3.1	1.002							HL3.1	1.445
	LatB	1			HL3.1	2.036							HL3.1	1.817
	LatB	5			HL3.1	3.195							HL3.1	1.781
	LatB	13			HL3.1	2.546							HL3.1	1.052
	LatB	8			HL3.1	1.9							HL3.1	0.886
	LatB	7			HL3.1	1.058							HL3.1	0.733
	LatB	7			HL3.1	0.954							HL3.1	1.656
	LatB	0			HL3.1	1.558							HL3.1	3.37
	LatB	8			HL3.1	3.739							HL3.1	1.816
	LatB	13			HL3.1	2.137							HL3.1	1.666
					HL3.1	1.629							HL3.1	0.971
					HL3.1	1.183							HL3.1	4.577
					HL3.1	1.455							HL3.1	2.497
					HL3.1	0.783							HL3.1	1.044
					HL3.1	1.519							HL3.1	1.358
					HL3.1	1.8							HL3.1	2.472
					HL3.1	1.343							HL3.1	2.219
					HL3.1	2.211							HL3.1	1.223
					HL3.1	1.471							HL3.1	2.178
					HL3.1	1.176							HL3.1	1.801
					HL3.1	1.605							HL3.1	1.951
					HL3.1	3.186							HL3.1	1.513
					HL3.1	0.745							HL3.1	1.597
					HL3.1	0.842							HL3.1	2.601
					HL3.1	2.043							HL3.1	1.346
					HL3.1	0.856							HL3.1	1.632
					HL3.1	0.931							HL3.1	1.578
					HL3.1	1.666							HL3.1	2.002
					HL3.1	1.547							HL3.1	1.895
					HL3.1	2.789							HL3.1	1.211
					HL3.1	1.182							HL3.1	1.566
					HL3.1	1.445							HL3.1	1.787
					HL3.1	1.391							HL3.1	2.006
					HL3.1	1.696							HL3.1	3.542
					HL3.1	2.081							HL3.1	1.25
					HL3.1	0.954							HL3.1	1.806
					HL3.1	2.291							HL3.1	2.006
					HL3.1	1.571							HL3.1	4.488
					HL3.1	1.362							HL3.1	1.767
					HL3.1	1.095							HL3.1	1.601
					HL3.1	2.496							HL3.1	1.35
					HL3.1	1.661							HL3.1	1.602
					HL3.1	1.694							HL3.1	1.671
					HL3.1	1.505							HL3.1	2.449
					HL3.1	2.284							HL3.1	2.221
					HL3.1	1.382							HL3.1	2.202
					HL3.1	2.423							HL3.1	1.365
					HL3.1	3.45							HL3.1	2.363
					HL3.1	1.008							HL3.1	1.32
					HL3.1	1.487							HL3.1	2.961
					HL3.1	2.657							HL3.1	2.79
					HL3.1	1.805							HL3.1	1.582
					HL3.1	3.634							HL3.1	4.38
					HL3.1	2.691							HL3.1	3.271
					HL3.1	1.313							HL3.1	1.641
					HL3.1	1.719							HL3.1	2.525
					HL3.1	1.043							HL3.1	2.735
					HL3.1	1.038							HL3.1	1.609
					HL3.1	2.107							HL3.1	1.425
					HL3.1	1.254							HL3.1	1.786
					HL3.1	1.385							HL3.1	3.633
					HL3.1	1.914							HL3.1	2.228
					HL3.1	2.1							HL3.1	1.588
					HL3.1	1.248							HL3.1	1.448
					HL3.1	1.038							HL3.1	1.299
					HL3.1	1.118							HL3.1	1.981
					HL3.1	0.998							HL3.1	3.029
					HL3.1	1.471							HL3.1	1.708
					HL3.1	1.007							HL3.1	1.335
					HL3.1	2.011							HL3.1	1.712
					HL3.1	1.178							HL3.1	1.836
					HL3.1	1.9							HL3.1	2.044
					HL3.1	2.816							HL3.1	1.555
					HL3.1	1.411							HL3.1	0.748
					HL3.1	1.313							HL3.1	1.54
					HL3.1	0.789							HL3.1	1.88
					HL3.1	1.914							HL3.1	1.943
					HL3.1	1.178							HL3.1	1.358
					HL3.1	1.46							HL3.1	2.092
					HL3.1	1.709							HL3.1	1.828
					HL3.1	2.781							HL3.1	1.958
					HL3.1	0.692							HL3.1	2.534
					HL3.1	0.845							HL3.1	2.46
					HL3.1	1.42							HL3.1	1.948
					HL3.1	2.789							HL3.1	1.255
					HL3.1	1.857							HL3.1	2.697
					HL3.1	2.793							HL3.1	1.88
					HL3.1	3.126							HL3.1	2.569
					HL3.1	3.746							HL3.1	2.567
					HL3.1	1.528							HL3.1	1.945
					HL3.1	2.341							HL3.1	3.102
					HL3.1	1.547							HL3.1	1.969
					HL3.1	2.495							HL3.1	1.828
					HL3.1	3.327							HL3.1	2.691
					HL3.1	1.799							HL3.1	3.634
					HL3.1	1.44							HL3.1	3.096
					HL3.1	1.661							HL3.1	3.806
					HL3.1	1.384							HL3.1	2.636
					HL3.1	2.726							HL3.1	1.323
					HL3.1	2.552							HL3.1	1.882
					HL3.1	1.735							HL3.1	2.975
					HL3.1	0.842							HL3.1	2.657
					HL3.1	1.453							HL3.1	1.024
					HL3.1	2.008							HL3.1	2.576
					HL3.1	2.544							HL3.1	2.451
					HL3.1	1.832							HL3.1	1.572
					HL3.1	3.709							HL3.1	1.378
					HL3.1	1.734							HL3.1	1.177
					HL3.1	3.6							HL3.1	2.694
					HL3.1	0.941							HL3.1	1.378
					HL3.1	4.421							HL3.1	2.287
					HL3.1	2.011							HL3.1	2.496
					HL3.1	1.126							HL3.1	1.038
					HL3.1	2.369							HL3.1	1.497
					HL3.1	1.863							HL3.1	1.982
					HL3.1	1.555							HL3.1	1.834
					HL3.1	2.47							HL3.1	1.811
					HL3.1	1.524							HL3.1	1.317
					HL3.1	2.362							HL3.1	1.592
					HL3.1	0.833							HL3.1	2.065
					HL3.1	1.081							HL3.1	2.52
					HL3.1	1.16							HL3.1	2.32
					HL3.1	0.748							HL3.1	1.086
					HL3.1	2.321							HL3.1	2.696
					HL3.1	1.88							HL3.1	1.994
					HL3.1	2.452							HL3.1	1.67
					HL3.1	3.558							HL3.1	2.33
					HL3.1	0.748							HL3.1	1.799
					HL3.1	1.238							HL3.1	2.407
					HL3.1	1.519							HL3.1	1.563
					HL3.1	3.742							HL3.1	1.166
					HL3.1	0.54							HL3.1	1.609
					HL3.1	0.836							HL3.1	2.092
					HL3.1	1.263							HL3.1	1.146
					HL3.1	2.356							HL3.1	1.953
					HL3.1	4.209							HL3.1	1.541
					HL3.1	1.176							HL3.1	1.195
					HL3.1	2.47							HL3.1	2.731
					HL3.1	1.118							HL3.1	1.397
					HL3.1	0.964							HL3.1	1.323
					HL3.1	2.956							HL3.1	1.301
					HL3.1	2.25							HL3.1	1.454
					HL3.1	3.653							HL3.1	1.668
					HL3.1	1.75							HL3.1	1.588
					HL3.1	0.83							HL3.1	1.765
					HL3.1	1.094							HL3.1	3.816
					HL3.1	0.931							HL3.1	1.3
					HL3.1	1.838							HL3.1	1.476
					HL3.1	1.305							HL3.1	1.557
					HL3.1	1.605							HL3.1	1.47
					HL3.1	1.174							HL3.1	1.211
					HL3.1	1.399							HL3.1	2.958
					HL3.1	1.685							HL3.1	1.994
					HL3.1	1.272							HL3.1	1.532
					HL3.1	4.317							HL3.1	1.588
					HL3.1	1.194							HL3.1	1.152
					HL3.1	1.863							HL3.1	0.983
					HL3.1	3.249							HL3.1	0.567
					HL3.1	1.44							HL3.1	1.942
					HL3.1	0.941							HL3.1	2.241
					HL3.1	1.054							HL3.1	1.379
					HL3.1	0.899							HL3.1	1.19
					HL3.1	0.991							HL3.1	1.816
					HL3.1	1.46							HL3.1	2.32
					HL3.1	2.446							HL3.1	2.407
					HL3.1	3.878							HL3.1	2.086
					HL3.1	1.365							HL3.1	1.588
					HL3.1	1.126							HL3.1	1.263
					HL3.1	1.022							HL3.1	1.183
					HL3.1	3.022							HL3.1	1.812
					HL3.1	1.471							HL3.1	1.051
					HL3.1	1.094							HL3.1	2.591
					HL3.1	0.867							HL3.1	1.469
					HL3.1	1.038							HL3.1	1.248
					HL3.1	2.445							HL3.1	2.758
					HL3.1	1.927							HL3.1	3.347
					HL3.1	3.339							HL3.1	1.289
					HL3.1	2.076							HL3.1	1.513
					HL3.1	1.466							HL3.1	1.702
					HL3.1	1.73							HL3.1	1.981
					HL3.1	1.083							HL3.1	1.19
					HL3.1	2.702							HL3.1	1.919
					HL3.1	2.552							HL3.1	2.353
					HL3.1	2.515							HL3.1	1.399
					HL3.1	1.863							HL3.1	3.098
					HL3.1	1.178							HL3.1	0.961
					HL3.1	0.692							HL3.1	1.445
					HL3.1	1.957							HL3.1	1.528
					HL3.1	2.211							HL3.1	2.266
					HL3.1	3.413							HL3.1	2.399
					HL3.1	1.494							HL3.1	1.672
					HL3.1	0.931							HL3.1	1.863
					HL3.1	0.928							HL3.1	1.107
					HL3.1	0.856							HL3.1	0.941
					HL3.1	0.978							HL3.1	1.029
					HL3.1	0.571							HL3.1	1.094
					HL3.1	2.015							HL3.1	1.029
					HL3.1	1.528							HL3.1	2.5
					HL3.1	1.494							HL3.1	1.615
					HL3.1	1.981							HL3.1	1.315
					HL3.1	0.706							HL3.1	0.961
					HL3.1	2.025							HL3.1	1.816
					HL3.1	1.141							HL3.1	2.537
					HL3.1	0.961							HL3.1	1.468
					HL3.1	1.336							HL3.1	1.453
					HL3.1	2.702							HL3.1	5.951
					HL3.1	4.914							HL3.1	4.487
					HL3.1	0.81							HL3.1	2.935
					HL3.1	0.867							HL3.1	2.982
					HL3.1	3.174							HL3.1	2.585
					HL3.1	0.969							HL3.1	1.75
					HL3.1	3.257							HL3.1	0.978
					HL3.1	1.176							HL3.1	0.83
					HL3.1	1.958							HL3.1	3.272
					HL3.1	1.007							HL3.1	0.902
					HL3.1	1.88							HL3.1	1.73
					HL3.1	1.804							HL3.1	2.601
					HL3.1	1.313							HL3.1	1.107
					HL3.1	1.532							HL3.1	2.303
					HL3.1	3.205							HL3.1	2.218
					HL3.1	2.006							HL3.1	1.581
					HL3.1	1.363							HL3.1	1.832
					HL3.1	3.225							HL3.1	1.322
					HL3.1	1.517							HL3.1	1.675
					HL3.1	1.524							HL3.1	1.116
					HL3.1	0.842							HL3.1	1.416
					HL3.1	1.272							HL3.1	1.267
					HL3.1	3.022							HL3.1	2.195
					HL3.1	2.422							HL3.1	2.253
					HL3.1	1.141							HL3.1	1.857
					HL3.1	0.899							HL3.1	2.465
					HL3.1	2.768							HL3.1	3.392
					HL3.1	1.384							HL3.1	1.123
					HL3.1	1.426							HL3.1	0.82
					HL3.1	2.84							HL3.1	2.237
					HL3.1	1.673							HL3.1	1.254
					HL3.1	2.635							HL3.1	2.219
					HL3.1	2.935							HL3.1	2.145
					HL3.1	2.006							HL3.1	2.183
					HL3.1	1.799							HL3.1	1.569
					HL3.1	1.247							HL3.1	0.888
					HL3.1	1.578							HL3.1	2.253
					HL3.1	2.552							HL3.1	1.843
					HL3.1	2.231							HL3.1	2.298
					HL3.1	1.842							HL3.1	1.822
					HL3.1	3.632							HL3.1	3.041
					HL3.1	1.208							HL3.1	2.742
					HL3.1	0.833							HL3.1	1.772
					HL3.1	1.083							HL3.1	2.002
					HL3.1	1.772							HL3.1	1.758
					HL3.1	0.886							HL3.1	1.499
					HL3.1	1.176							HL3.1	1.171
					HL3.1	1.453							HL3.1	1.322
					HL3.1	1.322							HL3.1	1.471
					HL3.1	3.64							HL3.1	2.006
					HL3.1	2.822							HL3.1	0.91
					HL3.1	3.47							HL3.1	1.696
					HL3.1	1.82							HL3.1	2.402
					HL3.1	2.417							HL3.1	3.138
					HL3.1	1.363							HL3.1	1.645
					HL3.1	1.176							HL3.1	1.471
					HL3.1	1.118							HL3.1	3.426
					HL3.1	1.263							HL3.1	2.131
					HL3.1	0.833							HL3.1	2.414
					HL3.1	1.536							HL3.1	1.058
					HL3.1	0.899							HL3.1	2.698
					HL3.1	1.083							HL3.1	1.46
					HL3.1	1.82							HL3.1	1.614
					HL3.1	0.83							HL3.1	1.27
					HL3.1	1.735							HL3.1	1.522
					HL3.1	1.118							HL3.1	2.399
					HL3.1	1.712							HL3.1	2.185
					HL3.1	0.998							HL3.1	2.015
					HL3.1	1.313							HL3.1	2.035
					HL3.1	2.51							HL3.1	1.799
					HL3.1	2.73							HL3.1	1.056
					HL3.1	1.478							HL3.1	2.349
					HL3.1	1.233							HL3.1	1.395
					HL3.1	1.152							HL3.1	1.253
					HL3.1	0.851							HL3.1	0.998
					HL3.1	2.348							HL3.1	0.931
					HL3.1	1.358							HL3.1	1.178
					HL3.1	2.747							HL3.1	1.263
					HL3.1	3.137							HL3.1	1.316
					HL3.1	2.702							HL3.1	1.276
					HL3.1	2.583							HL3.1	0.991
					HL3.1	0.774							HL3.1	0.595
					HL3.1	0.681							HL3.1	2.546
					HL3.1	1.873							HL3.1	2.41
					HL3.1	1.922							HL3.1	2.231
					HL3.1	1.42							HL3.1	2.218
					HL3.1	2.823							HL3.1	1.208
					HL3.1	1.764							HL3.1	0.9978
					HL3.1	2.755							HL3.1	2.146
					HL3.1	2.326							HL3.1	1.547
					HL3.1	3.93							HL3.1	2.3
					HL3.1	2.167							HL3.1	1.62
					HL3.1	1.497							HL3.1	1.247
					HL3.1	1.135							HL3.1	1.293
					HL3.1	0.789							HL3.1	1.46
					HL3.1	0.998							HL3.1	1.645
					HL3.1	2.583							HL3.1	1.276
					HL3.1	2.789							HL3.1	1.888
					HL3.1	1.322							HL3.1	1.73
					HL3.1	2.519							HL3.1	1.597
					HL3.1	2.064							HL3.1	2.439
					HL3.1	1.828							HL3.1	1.786
					HL3.1	2.849							HL3.1	2.547
					HL3.1	2.816							HL3.1	1.719
					HL3.1	1.633							HL3.1	1.146
					HL3.1	1.425							HL3.1	1.353
					HL3.1	2.092							HL3.1	1.211
					HL3.1	2.499							HL3.1	1.431
					HL3.1	2.253							DMSO	1.832
					HL3.1	3.224							DMSO	1.432
					HL3.1	1.123							DMSO	1.787
					HL3.1	1.065							DMSO	1.489
					HL3.1	1.7							DMSO	1.478
					HL3.1	3.688							DMSO	1.981
					HL3.1	1.841							DMSO	2.284
					HL3.1	1.869							DMSO	1.526
					HL3.1	1.256							DMSO	2.96
					HL3.1	0.837							DMSO	2.569
					HL3.1	1.022							DMSO	1.972
					HL3.1	1.74							DMSO	2.804
					HL3.1	0.837							DMSO	2.332
					HL3.1	2.837							DMSO	0.908
					HL3.1	1.664							DMSO	1.725
					HL3.1	1.335							DMSO	2.084
					HL3.1	1.469							DMSO	1.396
					HL3.1	3.088							DMSO	1.511
					HL3.1	1.37							DMSO	1.854
					HL3.1	1.372							DMSO	1.624
					HL3.1	1.709							DMSO	1.211
					HL3.1	0.672							DMSO	1.612
					HL3.1	1.578							DMSO	2.633
					HL3.1	1.695							DMSO	1.392
					HL3.1	1.448							DMSO	1.859
					HL3.1	1.317							DMSO	1.494
					HL3.1	1.402							DMSO	2.988
					HL3.1	1.571							DMSO	1.804
					HL3.1	1.557							DMSO	1.247
					HL3.1	1.771							DMSO	1.981
					HL3.1	1.149							DMSO	2.326
					HL3.1	0.908							DMSO	1.245
					HL3.1	1.297							DMSO	2.87
					HL3.1	0.806							DMSO	1.663
					HL3.1	1.516							DMSO	2.72
					HL3.1	0.935							DMSO	1.979
					HL3.1	2.799							DMSO	1.609
					HL3.1	1.887							DMSO	3.539
					HL3.1	2.89							DMSO	2.081
					HL3.1	2.635							DMSO	1.152
					HL3.1	0.969							DMSO	1.513
					HL3.1	2.867							DMSO	1.285
					HL3.1	1.772							DMSO	1.673
					HL3.1	1.322							DMSO	1.629
					HL3.1	1.056							DMSO	1.906
					HL3.1	2.976							DMSO	1.524
					HL3.1	2.567							DMSO	1.754
					HL3.1	0.899							DMSO	1.632
					HL3.1	1.786							DMSO	2.764
					HL3.1	0.836							DMSO	1.453
					HL3.1	1.27							DMSO	2.345
					HL3.1	1.909							DMSO	1.83
					HL3.1	2.287							DMSO	1.468
					HL3.1	1.343							DMSO	2.603
					HL3.1	1.263							DMSO	1.875
					HL3.1	0.81							DMSO	1.272
					HL3.1	1.226							DMSO	1.536
					HL3.1	1.083							DMSO	1.313
					HL3.1	1.176							DMSO	1.149
					HL3.1	2.188							DMSO	3.209
					HL3.1	1.746							DMSO	2.546
					HL3.1	1.263							DMSO	1.957
					HL3.1	0.923							DMSO	2.933
					HL3.1	1.365							DMSO	2.689
					HL3.1	1.287							DMSO	0.918
					HL3.1	2.077							DMSO	1.21
					HL3.1	2.432							DMSO	1.819
					HL3.1	1.828							DMSO	2.392
					HL3.1	2.286							DMSO	2.603
					HL3.1	3.398							DMSO	2.083
					HL3.1	4.001							DMSO	3.135
					HL3.1	2.284							DMSO	2.163
					HL3.1	1.95							DMSO	2.006
					HL3.1	2.48							DMSO	1.592
					HL3.1	1.592							DMSO	1.022
					HL3.1	0.748							DMSO	1.297
					HL3.1	1.661							DMSO	1.401
					HL3.1	1.23							DMSO	2.935
					HL3.1	1.207							DMSO	1.144
					HL3.1	3.644							DMSO	1.491
					HL3.1	1.609							DMSO	1.331
					HL3.1	1.973							DMSO	1.977
					HL3.1	3.598							DMSO	1.326
					HL3.1	0.998							DMSO	0.954
					HL3.1	1.579							DMSO	2.349
					HL3.1	1.468							DMSO	2.389
					HL3.1	2.228							DMSO	1.526
					HL3.1	2.519							DMSO	1.904
					HL3.1	5.949							DMSO	1.655
					HL3.1	3.447							DMSO	3.053
					HL3.1	5.137							DMSO	2.493
					HL3.1	2.011							DMSO	1.816
					HL3.1	0.998							DMSO	2.219
					HL3.1	1.083							DMSO	1.88
					HL3.1	1.038							DMSO	1.558
					HL3.1	0.623							DMSO	5.902
					HL3.1	2.017							DMSO	1.74
					HL3.1	1.247							DMSO	3.147
					HL3.1	2.146							DMSO	1.641
					HL3.1	1.263							DMSO	1.07
					HL3.1	1.519							DMSO	3.642
					HL3.1	2.325							DMSO	2.908
					HL3.1	2.008							DMSO	0.902
					HL3.1	5.339							DMSO	1.673
					HL3.1	1.178							DMSO	1.692
					HL3.1	2.043							DMSO	1.575
					HL3.1	2.224							DMSO	0.975
					HL3.1	1.313							DMSO	1.94
					HL3.1	1.578							DMSO	2.599
					HL3.1	1.494							DMSO	1.914
					HL3.1	3.408							DMSO	1.605
					HL3.1	1.914							DMSO	1.373
					HL3.1	1.88							DMSO	2.291
					HL3.1	1.882							DMSO	1.226
					HL3.1	2.055							DMSO	0.902
					HL3.1	1.889							DMSO	1.689
					HL3.1	1.038							DMSO	1.201
					HL3.1	1.477							DMSO	1.73
					HL3.1	0.935							DMSO	1.65
					HL3.1	0.748							DMSO	1.135
					HL3.1	1.462							DMSO	1.888
					HL3.1	1.034							DMSO	1.247
					HL3.1	1.648							DMSO	1.391
					HL3.1	2.414							DMSO	0.902
					HL3.1	1.339							DMSO	1.579
					HL3.1	2.03							DMSO	1.663
					HL3.1	5.17							DMSO	2.003
					HL3.1	2.27							DMSO	2.259
					HL3.1	2.353							DMSO	1.569
					HL3.1	2.03							DMSO	1.379
					HL3.1	3.988							DMSO	3.838
					HL3.1	1.21							DMSO	1.731
					HL3.1	1.497							DMSO	2.017
					HL3.1	1.519							DMSO	1.411
					HL3.1	2.298							DMSO	2.695
					HL3.1	2.567							DMSO	1.116
					HL3.1	1.697							DMSO	2.706
					HL3.1	1.953							DMSO	3.156
					HL3.1	0.83							DMSO	2.414
					HL3.1	2.189							DMSO	2.597
					HL3.1	1.462							DMSO	3.017
					HL3.1	4.784							DMSO	2.332
					HL3.1	2.078							DMSO	2.293
					HL3.1	1.511							DMSO	2.891
					HL3.1	2.423							DMSO	3.086
					HL3.1	5.123							DMSO	1.123
					HL3.1	1.857							DMSO	0.766
					HL3.1	1.301							DMSO	0.734
					HL3.1	2.024							DMSO	1.25
					HL3.1	0.794							DMSO	1.767
					HL3.1	2.774							DMSO	1.719
					HL3.1	4.416							DMSO	0.979
					HL3.1	1.702							DMSO	1.579
					HL3.1	2.678							DMSO	2.184
					HL3.1	1.962							DMSO	0.978
					HL3.1	3.737							DMSO	1.776
					HL3.1	2.353							DMSO	5.556
					HL3.1	3.614							DMSO	2.838
					HL3.1	2.81							DMSO	1.989
					HL3.1	1.92							DMSO	5.089
					HL3.1	3.633							DMSO	3.11
					HL3.1	1.664							DMSO	1.93
					HL3.1	1.335							DMSO	1.388
					HL3.1	1.469							DMSO	2.472
					HL3.1	3.088							DMSO	1.455
					HL3.1	1.37							DMSO	1.678
					HL3.1	1.372							DMSO	1.994
					HL3.1	1.709							DMSO	4.078
					HL3.1	0.672							DMSO	1.3
					HL3.1	1.578							DMSO	2.646
					HL3.1	1.695							DMSO	2.724
					HL3.1	1.448							DMSO	1.914
					HL3.1	1.317							DMSO	1.624
					HL3.1	1.402							DMSO	1.871
					HL3.1	1.571							DMSO	1.038
					HL3.1	1.557							DMSO	0.837
					HL3.1	1.771							DMSO	2.544
					HL3.1	1.149							DMSO	1.799
					HL3.1	0.908							DMSO	1.176
					HL3.1	1.297							DMSO	1.094
					HL3.1	0.806							DMSO	1.135
					HL3.1	1.516							DMSO	2.673
					HL3.1	0.935							DMSO	1.65
					HL3.1	2.799							DMSO	1.313
					HL3.1	1.887							DMSO	1.957
					HL3.1	2.89							DMSO	1.804
					HL3.1	2.635							DMSO	3.425
					HL3.1	0.969							DMSO	1.322
					HL3.1	2.867							DMSO	2.057
					HL3.1	1.772							DMSO	1.645
					HL3.1	1.322							DMSO	1.519
					HL3.1	1.056							DMSO	1.42
					HL3.1	2.976							DMSO	2.353
					HL3.1	2.567							DMSO	1.038
					HL3.1	0.899							DMSO	1.593
					HL3.1	1.786							DMSO	1.329
					HL3.1	0.836							DMSO	0.902
					HL3.1	1.27							DMSO	1.49
					HL3.1	1.909							DMSO	1.224
					HL3.1	2.287							DMSO	1.566
					HL3.1	1.343							DMSO	1.182
					HL3.1	1.263							DMSO	1.272
					HL3.1	0.81							DMSO	2.907
					HL3.1	1.226							DMSO	0.842
					HL3.1	1.083							DMSO	1.593
					HL3.1	1.176							DMSO	1.868
					HL3.1	2.188							DMSO	1.811
					HL3.1	1.746							DMSO	1.719
					HL3.1	1.263							DMSO	1.455
					HL3.1	0.923							DMSO	1.82
					HL3.1	1.365							DMSO	1.232
					HL3.1	1.287							DMSO	2.015
					HL3.1	2.077							DMSO	1.426
					HL3.1	2.432							DMSO	3.391
					HL3.1	1.828							JAS	1.287
					HL3.1	2.286							JAS	1.972
					HL3.1	3.398							JAS	1.008
					HL3.1	4.001							JAS	0.836
					HL3.1	2.284							JAS	1.555
					HL3.1	1.95							JAS	0.713
					HL3.1	2.48							JAS	1.506
					HL3.1	1.592							JAS	1.752
					HL3.1	0.748							JAS	0.884
					HL3.1	1.661							JAS	0.998
					HL3.1	1.23							JAS	1.661
					HL3.1	1.207							JAS	1.226
					HL3.1	3.644							JAS	1.183
					HL3.1	1.609							JAS	1.983
					HL3.1	1.973							JAS	2.006
					HL3.1	3.598							JAS	1.022
					HL3.1	0.998							JAS	1.426
					HL3.1	1.579							JAS	1.363
					HL3.1	1.468							JAS	2.937
					HL3.1	2.228							JAS	1.183
					HL3.1	2.519							JAS	1.038
					HL3.1	5.949							JAS	2.706
					HL3.1	3.447							JAS	1.392
					HL3.1	5.137							JAS	1.558
					HL3.1	2.011							JAS	1.796
					HL3.1	0.998							JAS	1.69
					HL3.1	1.083							JAS	1.253
					HL3.1	1.038							JAS	0.785
					HL3.1	0.623							JAS	1.73
					HL3.1	2.017							JAS	1.82
					HL3.1	1.247							JAS	1.611
					HL3.1	2.146							JAS	1.297
					HL3.1	1.263							JAS	1.922
					HL3.1	1.519							JAS	1.75
					HL3.1	2.325							JAS	1.399
					HL3.1	2.008							JAS	1.599
					HL3.1	5.339							JAS	1.178
					HL3.1	1.178							JAS	2.694
					HL3.1	2.043							JAS	1.297
					HL3.1	2.224							JAS	1.401
					HL3.1	1.313							JAS	2.321
					HL3.1	1.578							JAS	2.015
					HL3.1	1.494							JAS	0.851
					HL3.1	3.408							JAS	1.25
					HL3.1	1.914							JAS	1.582
					HL3.1	1.88							JAS	3.141
					HL3.1	1.882							JAS	0.991
					HL3.1	2.055							JAS	0.619
					HL3.1	1.889							JAS	1.007
					HL3.1	1.038							JAS	2.24
					HL3.1	1.477							JAS	0.627
					HL3.1	0.935							JAS	1.09
					HL3.1	0.748							JAS	2.228
					HL3.1	1.462							JAS	1.694
					HL3.1	1.034							JAS	0.961
					HL3.1	1.648							JAS	0.692
					HL3.1	2.414							JAS	2.652
					HL3.1	1.339							JAS	1.656
					HL3.1	2.03							JAS	1.35
					HL3.1	5.17							JAS	0.856
					HL3.1	2.27							JAS	1.297
					HL3.1	2.353							JAS	1.194
					HL3.1	2.03							JAS	3.862
					HL3.1	3.988							JAS	2.908
					HL3.1	1.21							JAS	4.899
					HL3.1	1.497							JAS	2.804
					HL3.1	1.519							JAS	2.517
					HL3.1	2.298							JAS	1.477
					HL3.1	2.567							JAS	1.09
					HL3.1	1.697							JAS	1.195
					HL3.1	1.953							JAS	3.681
					HL3.1	0.83							JAS	2.404
					HL3.1	2.189							JAS	1.248
					HL3.1	1.462							JAS	1.945
					HL3.1	4.784							JAS	1.886
					HL3.1	2.078							JAS	1.903
					HL3.1	1.511							JAS	0.82
					HL3.1	2.423							JAS	0.884
					HL3.1	5.123							JAS	0.78
					HL3.1	1.857							JAS	1.397
					HL3.1	1.301							JAS	1.1
					HL3.1	2.024							JAS	0.836
					HL3.1	0.794							JAS	1.82
					HL3.1	2.774							JAS	0.998
					HL3.1	4.416							JAS	0.833
					HL3.1	1.702							JAS	0.886
					HL3.1	2.678							JAS	1.038
					HL3.1	1.962							JAS	1.411
					HL3.1	3.737							JAS	0.928
					HL3.1	2.353							JAS	1.384
					HL3.1	3.614							JAS	1.46
					HL3.1	2.81							JAS	0.941
					HL3.1	1.92							JAS	1.056
					HL3.1	3.633							JAS	1.27
					DMSO	3.435							JAS	0.899
					DMSO	1.609							JAS	0.504
					DMSO	2.348							JAS	0.941
					DMSO	2.218							JAS	1.16
					DMSO	5.251							JAS	1.522
					DMSO	3.949							JAS	0.837
					DMSO	1.029							JAS	2.03
					DMSO	0.881							JAS	1.349
					DMSO	2.353							JAS	1.095
					DMSO	1.135							JAS	1.353
					DMSO	4.669							JAS	1.453
					DMSO	2.601							JAS	1.673
					DMSO	4.943							JAS	2.185
					DMSO	2.356							JAS	1.662
					DMSO	2.417							JAS	0.504
					DMSO	2.215							JAS	0.964
					DMSO	1.056							JAS	1.232
					DMSO	0.875							JAS	1.494
					DMSO	0.899							JAS	1.621
					DMSO	1.799							JAS	0.499
					DMSO	2.049							JAS	3.175
					DMSO	2.008							JAS	1.64
					DMSO	1.73							JAS	1.152
					DMSO	3.425							JAS	1.64
					DMSO	2.32							JAS	0.807
					DMSO	2.91							JAS	1.401
					DMSO	1.968							JAS	0.978
					DMSO	2.054							JAS	0.902
					DMSO	3.28							JAS	1.816
					DMSO	2.568							JAS	1.796
					DMSO	1.081							JAS	1.038
					DMSO	3.169							JAS	2.215
					DMSO	2.757							JAS	0.774
					DMSO	2.775							JAS	0.421
					DMSO	2.155							JAS	1.178
					DMSO	1.633							JAS	1.029
					DMSO	2.54							JAS	0.923
					DMSO	2.437							JAS	1.208
					DMSO	2.637							JAS	0.783
					DMSO	2.671							JAS	0.833
					DMSO	1.919							JAS	1.329
					DMSO	2.108							JAS	1.497
					DMSO	3.356							JAS	1.66
					DMSO	2.389							JAS	1.429
					DMSO	1.73							JAS	1.532
					DMSO	2.146							JAS	1.293
					DMSO	2.057							JAS	0.886
					DMSO	1.19							JAS	1.247
					DMSO	2.837							JAS	0.908
					DMSO	2.417							JAS	1.017
					DMSO	1.363							JAS	1.017
					DMSO	1.109							JAS	1.547
					DMSO	0.969							JAS	1.086
					DMSO	0.837							JAS	1.994
					DMSO	1.462							JAS	1.863
					DMSO	2.076							JAS	1.683
					DMSO	2.189							JAS	2.04
					DMSO	2.076							JAS	1.428
					DMSO	1.353							JAS	1.744
					DMSO	5.35							JAS	1.176
					DMSO	1.688							JAS	1.02
					DMSO	1.975							JAS	1.428
					DMSO	1.022							JAS	1.532
					DMSO	1.468							JAS	1.622
					DMSO	3.251							JAS	1.31
					DMSO	2.444							JAS	2.087
					DMSO	1.828							JAS	1.921
					DMSO	1.008							JAS	1.875
					DMSO	1.298							JAS	0.83
					DMSO	2.555							JAS	1.146
					DMSO	1.834							JAS	1.767
					DMSO	0.918							JAS	2.389
					DMSO	2.011							JAS	4.12
					DMSO	1.862							JAS	3.966
					DMSO	4.092							JAS	2.995
					DMSO	3.896							JAS	2.236
					DMSO	1.363							JAS	1.46
					DMSO	2.768							JAS	0.941
					DMSO	2.231							JAS	1.979
					DMSO	2.719							JAS	3.759
					DMSO	1.888							JAS	4.098
					DMSO	2.723							JAS	1.692
					DMSO	1.735							JAS	1.411
					DMSO	2.457							JAS	4.361
					DMSO	2.878							JAS	1.88
					DMSO	2.673							JAS	1.888
					DMSO	1.666							JAS	1.253
					DMSO	2.146							JAS	1.685
					DMSO	2.241							JAS	2.378
					DMSO	1.805							JAS	0.681
					DMSO	1.945							JAS	0.991
					DMSO	1.819							JAS	1.083
					DMSO	1.225							JAS	2.35
					DMSO	1.114							JAS	2.414
					DMSO	1.401							JAS	1.135
					DMSO	0.902							JAS	1.811
					DMSO	2.446							JAS	2.076
					DMSO	2.426							JAS	1.804
					DMSO	1.661							JAS	1.731
					DMSO	1.919							JAS	1.116
					DMSO	1.663							JAS	1.322
					DMSO	0.964							JAS	2.017
					DMSO	3.09							JAS	1.056
					DMSO	0.882							JAS	1.074
					DMSO	0.965							JAS	1.475
					DMSO	0.953							JAS	0.882
					DMSO	1.457							JAS	1.576
					DMSO	3.186							JAS	1.412
					DMSO	1.497							JAS	1.612
					DMSO	3.377							JAS	1.216
					DMSO	1.039							JAS	2.781
					DMSO	1.405							JAS	3.251
					DMSO	1.86							JAS	0.792
					DMSO	1.091							JAS	1.42
					DMSO	1.668							JAS	2.152
					DMSO	1.284							JAS	2.14
					DMSO	1.599							JAS	1.211
					DMSO	0.734							JAS	2.004
					DMSO	0.706							JAS	2.283
					DMSO	0.812							JAS	2.499
					DMSO	1.267							JAS	2.443
					DMSO	1.323							JAS	2.724
					DMSO	1.101							JAS	1.174
					DMSO	1.23							JAS	1.894
					DMSO	1.284							JAS	2.182
					DMSO	1.166							JAS	2.304
					DMSO	1.272							JAS	3.376
					DMSO	1.528							JAS	2.544
					DMSO	0.842							JAS	1.497
					DMSO	1.397							JAS	0.94
					DMSO	0.934							JAS	1.043
					DMSO	1.118							JAS	1.329
					DMSO	1.519							JAS	1.74
					DMSO	1.272							JAS	1.038
					DMSO	1.779							JAS	1.412
					DMSO	1.184							JAS	1.486
					DMSO	1.666							JAS	1.871
					DMSO	1.245							JAS	1.16
					DMSO	1.597							JAS	1.756
					DMSO	1.322							JAS	0.896
					DMSO	1.712							JAS	1.638
					DMSO	1.058							JAS	1.926
					DMSO	1.276							JAS	1.435
					DMSO	0.978							JAS	1.461
					DMSO	0.941							JAS	1.049
					DMSO	1.276							JAS	2.15
					DMSO	0.692							JAS	1.284
					DMSO	3.243							JAS	1.764
					DMSO	0.899							JAS	1.727
					DMSO	1.047							JAS	1.812
					DMSO	1.65							JAS	2.601
					DMSO	0.833							JAS	1.56
					DMSO	2.552							JAS	2.221
					DMSO	2.961							JAS	1.385
					DMSO	3.038							JAS	1.804
					DMSO	1.494							JAS	1.466
					DMSO	1.675							JAS	1.455
					DMSO	1.615							JAS	1.597
					DMSO	1.038							JAS	0.983
					DMSO	1.25							JAS	1.56
					DMSO	1.365							JAS	1.497
					DMSO	1.543							JAS	1.384
					DMSO	2.089							JAS	1.384
					DMSO	2.804							JAS	1.795
					DMSO	1.972							JAS	1.074
					DMSO	1.245							JAS	2.293
					DMSO	1.103							JAS	1.453
					DMSO	1.142							JAS	1.811
					DMSO	1.453							JAS	0.784
					DMSO	1.812							JAS	0.807
					DMSO	2.369							JAS	1.615
					DMSO	3.052							JAS	1.673
					DMSO	1.712							JAS	1.597
					DMSO	1.457							JAS	1.764
					DMSO	4.359							JAS	2.897
					DMSO	3.243							JAS	0.902
					DMSO	1.914							JAS	0.941
					DMSO	3.342							JAS	0.692
					DMSO	1.401							JAS	1.384
					DMSO	2.994							JAS	2.293
					DMSO	1.245							JAS	3.348
					DMSO	1.081							JAS	1.597
					DMSO	1.083							JAS	2.491
					DMSO	1.19							JAS	0.845
					DMSO	1.696							JAS	0.587
					DMSO	2.775							JAS	0.722
					DMSO	1.426							JAS	1.152
					DMSO	3.083							JAS	0.836
					DMSO	2.303							JAS	2.188
					DMSO	2.506							JAS	1.661
					DMSO	2.3							JAS	0.998
					DMSO	1.664							JAS	1.373
					DMSO	1.792							JAS	1.126
					DMSO	1.764							JAS	1.666
					DMSO	1.178							JAS	1.49
					DMSO	1.445							JAS	1.245
					DMSO	0.923							JAS	3.871
					DMSO	0.886							JAS	2.909
					DMSO	1.263							JAS	0.833
					DMSO	1.764							JAS	1.054
					DMSO	0.998							JAS	1.126
					DMSO	0.591							JAS	0.867
					DMSO	1.022							JAS	1.615
					DMSO	1.315							JAS	1.471
					DMSO	2.245							JAS	1.118
					DMSO	2.525							JAS	0.875
					DMSO	0.83							JAS	1.276
					DMSO	1.208							JAS	1.238
					DMSO	1.116							JAS	1.517
					DMSO	3.47							JAS	1.038
					DMSO	1.666							JAS	1.455
					DMSO	1.882							JAS	1.948
					DMSO	2.935							JAS	1.73
					DMSO	3.855
					DMSO	2.356
					DMSO	1.238
					DMSO	1.322
					DMSO	1.673
					DMSO	1.709
					DMSO	1.581
					DMSO	2.253
					DMSO	2.525
					DMSO	1.804
					DMSO	3.071
					DMSO	1.133
					DMSO	1.921
					DMSO	1.719
					DMSO	1.841
					DMSO	1.697
					DMSO	1.624
					DMSO	0.706
					DMSO	1.051
					DMSO	2.804
					DMSO	0.675
					DMSO	1.392
					DMSO	0.987
					DMSO	0.605
					DMSO	1.764
					DMSO	1.358
					DMSO	1.33
					DMSO	2.189
					DMSO	3.124
					DMSO	2.86
					DMSO	3.884
					DMSO	4.144
					DMSO	2.398
					DMSO	1.948
					DMSO	2.555
					DMSO	1.402
					DMSO	0.851
					DMSO	2.508
					DMSO	1.246
					DMSO	2.04
					DMSO	1.875
					DMSO	2.173
					DMSO	0.735
					DMSO	2.155
					DMSO	0.638
					DMSO	3.916
					DMSO	1.247
					DMSO	1.742
					DMSO	0.998
					DMSO	1.396
					DMSO	2.372
					DMSO	0.893
					DMSO	1.186
					DMSO	0.935
					DMSO	1.684
					DMSO	1.475
					DMSO	2.239
					DMSO	1.886
					DMSO	3.526
					DMSO	2.13
					DMSO	1.852
					DMSO	1.146
					DMSO	0.979
					DMSO	2.321
					DMSO	2.956
					DMSO	1.27
					DMSO	2.326
					DMSO	1.73
					DMSO	2.035
					DMSO	2.507
					DMSO	1.661
					DMSO	1.047
					DMSO	0.619
					DMSO	1.426
					DMSO	1.536
					DMSO	3.328
					DMSO	3.057
					DMSO	2.108
					DMSO	1.811
					DMSO	2.365
					DMSO	2.006
					DMSO	2.906
					DMSO	1.116
					DMSO	1.178
					DMSO	2.293
					DMSO	2.215
					DMSO	1.578
					DMSO	1.226
					DMSO	1.927
					DMSO	2.802
					DMSO	1.731
					DMSO	0.899
					DMSO	2.081
					DMSO	2.897
					DMSO	3.677
					DMSO	3.072
					DMSO	1.174
					DMSO	2.259
					DMSO	1.815
					DMSO	1.038
					DMSO	0.864
					DMSO	0.552
					DMSO	3.612
					DMSO	1.453
					DMSO	1.581
					DMSO	1.992
					DMSO	1.232
					DMSO	0.842
					DMSO	2.08
					DMSO	1.735
					DMSO	1.141
					DMSO	1.88
					DMSO	0.875
					DMSO	3.612
					DMSO	0.886
					DMSO	1.208
					DMSO	1.768
					DMSO	2.775
					DMSO	3.418
					DMSO	1.054
					DMSO	3.775
					DMSO	1.666
					DMSO	2.153
					DMSO	1.182
					DMSO	1.316
					DMSO	2.695
					DMSO	1.19
					DMSO	2.525
					DMSO	1.126
					DMSO	1.702
					DMSO	1.426
					DMSO	1.75
					DMSO	1.894
					DMSO	2.491
					DMSO	1.871
					DMSO	1.996
					DMSO	1.689
					DMSO	2.567
					DMSO	3.175
					DMSO	2.039
					DMSO	1.457
					DMSO	1.74
					DMSO	1.475
					DMSO	3.197
					DMSO	2.995
					DMSO	1.392
					DMSO	1.959
					DMSO	0.91
					DMSO	1.779
					DMSO	2.236
					DMSO	1.178
					DMSO	3.092
					DMSO	1.488
					DMSO	2.369
					DMSO	1.046
					DMSO	2.616
					DMSO	1.911
					DMSO	1.488
					DMSO	1.247
					DMSO	0.558
					DMSO	1.353
					DMSO	1.193
					DMSO	2.356
					DMSO	2.284
					DMSO	1.857
					DMSO	1.675
					DMSO	0.748
					DMSO	1.426
					DMSO	0.991
					DMSO	2.369
					DMSO	3.401
					DMSO	1.616
					DMSO	0.918
					DMSO	1.186
					DMSO	1.537
					DMSO	1.009
					DMSO	1.231
					DMSO	1.483
					DMSO	0.811
					DMSO	1.888
					DMSO	1.846
					DMSO	1.177
					DMSO	1.081
					DMSO	1.432
					DMSO	2.324
					DMSO	2.27
					DMSO	2.615
					DMSO	2.041
					DMSO	1.293
					DMSO	1.771
					DMSO	1.536
					DMSO	1.696
					DMSO	2.245
					DMSO	1.178
					DMSO	0.931
					DMSO	1.88
					DMSO	2.806
					DMSO	1.175
					DMSO	1.854
					DMSO	2.251
					DMSO	1.834
					DMSO	2.149
					DMSO	1.422
					DMSO	1.488
					DMSO	1.569
					DMSO	1.758
					DMSO	1.908
					DMSO	1.443
					DMSO	1.991
					DMSO	1.426
					DMSO	1.094
					DMSO	1.286
					DMSO	1.238
					DMSO	1.239
					DMSO	1.46
					DMSO	1.384
					DMSO	2.414
					DMSO	2.233
					DMSO	0.743
					DMSO	2.512
					DMSO	1.579
					DMSO	2.106
					DMSO	1.35
					DMSO	1.673
					DMSO	1.537
					DMSO	2.253
					DMSO	1.126
					DMSO	1.239
					DMSO	2.759
					DMSO	1.365
					DMSO	2.349
					DMSO	1.374
					DMSO	1.298
					DMSO	0.771
					DMSO	1.661
					DMSO	3.271
					DMSO	2.679
					DMSO	1.88
					DMSO	2.545
					DMSO	2.446
					DMSO	1.298
					DMSO	0.957
					DMSO	2.276
					DMSO	1.454
					DMSO	1.454
					DMSO	0.721
					DMSO	2.077
					DMSO	1.983
					DMSO	1.953
					DMSO	1.513
					DMSO	1.858
					DMSO	0.698
					DMSO	0.837
					DMSO	1.475
					DMSO	1.41
					DMSO	2.774
					DMSO	1.16
					DMSO	1.664
					DMSO	1.16
					DMSO	1.468
					DMSO	0.82
					DMSO	1.233
					DMSO	1.254
					DMSO	1.95
					DMSO	2.394
					DMSO	2.454
					DMSO	2.189
					DMSO	1.948
					DMSO	2.385
					DMSO	1.843
					DMSO	1.184
					DMSO	1.211
					DMSO	1.023
					DMSO	1.526
					DMSO	1.578
					DMSO	1.396
					DMSO	0.906
					DMSO	1.416
					DMSO	1.519
					DMSO	2.286
					DMSO	2.089
					DMSO	2.004
					DMSO	1.779
					DMSO	2.236
					DMSO	1.178
					DMSO	3.092
					DMSO	1.488
					DMSO	2.369
					DMSO	1.046
					DMSO	2.616
					DMSO	1.911
					DMSO	1.488
					DMSO	1.247
					DMSO	0.558
					DMSO	1.353
					DMSO	1.193
					DMSO	2.356
					DMSO	2.284
					DMSO	1.857
					DMSO	1.675
					DMSO	0.748
					DMSO	1.426
					DMSO	0.991
					DMSO	2.369
					DMSO	3.401
					DMSO	1.616
					DMSO	0.918
					DMSO	1.186
					DMSO	1.537
					DMSO	1.009
					DMSO	1.231
					DMSO	1.483
					DMSO	0.811
					DMSO	1.888
					DMSO	1.846
					DMSO	1.177
					DMSO	1.081
					DMSO	1.432
					DMSO	2.324
					DMSO	2.27
					DMSO	2.615
					DMSO	2.041
					DMSO	1.293
					DMSO	1.771
					DMSO	1.536
					DMSO	1.696
					DMSO	2.245
					DMSO	1.178
					DMSO	0.931
					DMSO	1.88
					DMSO	2.806
					DMSO	1.175
					DMSO	1.854
					DMSO	2.251
					DMSO	1.834
					DMSO	2.149
					DMSO	1.422
					DMSO	1.488
					DMSO	1.569
					DMSO	1.758
					DMSO	1.908
					DMSO	1.443
					DMSO	1.991
					DMSO	1.426
					DMSO	1.094
					DMSO	1.286
					DMSO	1.238
					DMSO	1.239
					DMSO	1.46
					DMSO	1.384
					DMSO	2.414
					DMSO	2.233
					DMSO	0.743
					DMSO	2.512
					DMSO	1.579
					DMSO	2.106
					DMSO	1.35
					DMSO	1.673
					DMSO	1.537
					DMSO	2.253
					DMSO	1.126
					DMSO	1.239
					DMSO	2.759
					DMSO	1.365
					DMSO	2.349
					DMSO	1.374
					DMSO	1.298
					DMSO	0.771
					DMSO	1.661
					DMSO	3.271
					DMSO	2.679
					DMSO	1.88
					DMSO	2.545
					DMSO	2.446
					DMSO	1.298
					DMSO	0.957
					DMSO	2.276
					DMSO	1.454
					DMSO	1.454
					DMSO	0.721
					DMSO	2.077
					DMSO	1.983
					DMSO	1.953
					DMSO	1.513
					DMSO	1.858
					DMSO	0.698
					DMSO	0.837
					DMSO	1.475
					DMSO	1.41
					DMSO	2.774
					DMSO	1.16
					DMSO	1.664
					DMSO	1.16
					DMSO	1.468
					DMSO	0.82
					DMSO	1.233
					DMSO	1.254
					DMSO	1.95
					DMSO	2.394
					DMSO	2.454
					DMSO	2.189
					DMSO	1.948
					DMSO	2.385
					DMSO	1.843
					DMSO	1.184
					DMSO	1.211
					DMSO	1.023
					DMSO	1.526
					DMSO	1.578
					DMSO	1.396
					DMSO	0.906
					DMSO	1.416
					DMSO	1.519
					DMSO	2.286
					DMSO	2.089
					DMSO	2.004
					LatB	2.143
					LatB	1.362
					LatB	2.344
					LatB	2.178
					LatB	5.098
					LatB	1.058
					LatB	2.362
					LatB	2.652
					LatB	1.479
					LatB	0.627
					LatB	3.175
					LatB	1.42
					LatB	1.536
					LatB	2.025
					LatB	1.517
					LatB	1.888
					LatB	1.479
					LatB	1.982
					LatB	2.491
					LatB	1.547
					LatB	0.961
					LatB	1.373
					LatB	1.796
					LatB	0.964
					LatB	5.016
					LatB	2.303
					LatB	2.552
					LatB	2.231
					LatB	2.853
					LatB	2.015
					LatB	7.176
					LatB	2.853
					LatB	2.719
					LatB	3.726
					LatB	5.511
					LatB	1.411
					LatB	1.183
					LatB	3.423
					LatB	2.086
					LatB	2.369
					LatB	1.792
					LatB	1.215
					LatB	1.16
					LatB	1.939
					LatB	2.716
					LatB	4.042
					LatB	1.442
					LatB	1.792
					LatB	2.855
					LatB	1.416
					LatB	1.298
					LatB	1.297
					LatB	0.87
					LatB	1.051
					LatB	1.497
					LatB	1.118
					LatB	0.991
					LatB	2.168
					LatB	1.875
					LatB	2.381
					LatB	0.832
					LatB	1.996
					LatB	1.517
					LatB	1.46
					LatB	1.224
					LatB	0.902
					LatB	1.425
					LatB	2.015
					LatB	2.492
					LatB	4.034
					LatB	2.259
					LatB	2.006
					LatB	1.578
					LatB	2.47
					LatB	4.048
					LatB	1.812
					LatB	1.996
					LatB	2.537
					LatB	1.379
					LatB	2.362
					LatB	1.184
					LatB	1.863
					LatB	5.604
					LatB	4.867
					LatB	1.426
					LatB	1.795
					LatB	1.62
					LatB	2.206
					LatB	1.385
					LatB	1.16
					LatB	1.038
					LatB	1.183
					LatB	2.182
					LatB	2.578
					LatB	1.581
					LatB	3.129
					LatB	2.785
					LatB	2.137
					LatB	3.096
					LatB	3.861
					LatB	1.353
					LatB	1.82
					LatB	2.574
					LatB	1.846
					LatB	1.116
					LatB	2.853
					LatB	2.981
					LatB	1.578
					LatB	2.108
					LatB	1.661
					LatB	1.712
					LatB	1.305
					LatB	3.464
					LatB	3.342
					LatB	4.375
					LatB	4.214
					LatB	3.987
					LatB	1.848
					LatB	2.724
					LatB	2.923
					LatB	2.443
					LatB	2.189
					LatB	3.35
					LatB	3.631
					LatB	1.365
					LatB	1.673
					LatB	2.129
					LatB	1.56
					LatB	2.078
					LatB	2.236
					LatB	0.748
					LatB	1.764
					LatB	1.908
					LatB	1.983
					LatB	3.392
					LatB	1.425
					LatB	1.522
					LatB	2.626
					LatB	4.482
					LatB	2.421
					LatB	2.202
					LatB	1.905
					LatB	0.94
					LatB	1.321
					LatB	2.476
					LatB	1.972
					LatB	0.837
					LatB	3.115
					LatB	1.677
					LatB	1.142
					LatB	1.626
					LatB	0.867
					LatB	0.495
					LatB	2.726
					LatB	1.43
					LatB	2.768
					LatB	1.632
					LatB	1.826
					LatB	0.68
					LatB	1.072
					LatB	2.152
					LatB	3.25
					LatB	1.672
					LatB	1.426
					LatB	1.422
					LatB	1.66
					LatB	2.628
					LatB	1.813
					LatB	1.975
					LatB	2.73
					LatB	2.635
					LatB	2.702
					LatB	0.665
					LatB	1.745
					LatB	1.461
					LatB	3.323
					LatB	2.21
					LatB	1.827
					LatB	1.735
					LatB	3.603
					LatB	1.997
					LatB	1.779
					LatB	1.605
					LatB	0.934
					LatB	4.344
					LatB	1.885
					LatB	3.077
					LatB	1.689
					LatB	2.138
					LatB	2.316
					LatB	2.259
					LatB	1.652
					LatB	1.786
					LatB	1.211
					LatB	1.976
					LatB	1.465
					LatB	1.807
					LatB	2.446
					LatB	1.937
					LatB	4.835
					LatB	2.261
					LatB	1.652
					LatB	2.878
					LatB	1.712
					LatB	5.771
					LatB	3.295
					LatB	2.576
					LatB	2.671
					LatB	5.395
					LatB	3.486
					LatB	2.021
					LatB	2.042
					LatB	1.326
					LatB	1.602
					LatB	1.994
					LatB	1.928
					LatB	2.058
					LatB	3.072
					LatB	1.939
					LatB	1.555
					LatB	3.051
					LatB	1.555
					LatB	0.836
					LatB	1.322
					LatB	3.815
					LatB	1.73
					LatB	1.384
					LatB	0.638
					LatB	2.48
					LatB	1.455
					LatB	1.426
					LatB	2.011
					LatB	1.904
					LatB	1.226
					LatB	2.216
					LatB	2.37
					LatB	1.973
					LatB	1.103
					LatB	0.779
					LatB	1.592
					LatB	2.98
					LatB	1.698
					LatB	2.053
					LatB	3.166
					LatB	3.955
					LatB	4.109
					LatB	2.698
					LatB	1.694
					LatB	4.705
					LatB	2.236
					LatB	1.326
					LatB	1.321
					LatB	2.441
					LatB	2.076
					LatB	1.142
					LatB	1.626
					LatB	0.867
					LatB	0.495
					LatB	2.726
					LatB	1.43
					LatB	2.768
					LatB	1.632
					LatB	1.826
					LatB	0.68
					LatB	1.072
					LatB	2.152
					LatB	3.25
					LatB	1.672
					LatB	1.426
					LatB	1.422
					LatB	1.66
					LatB	2.628
					LatB	1.813
					LatB	1.975
					LatB	2.73
					LatB	2.635
					LatB	2.702
					LatB	0.665
					LatB	1.745
					LatB	1.461
					LatB	3.323
					LatB	2.21
					LatB	1.827
					LatB	1.735
					LatB	3.603
					LatB	1.997
					LatB	1.779
					LatB	1.605
					LatB	0.934
					LatB	4.344
					LatB	1.885
					LatB	3.077
					LatB	1.689
					LatB	2.138
					LatB	2.316
					LatB	2.259
					LatB	1.652
					LatB	1.786
					LatB	1.211
					LatB	1.976
					LatB	1.465
					LatB	1.807
					LatB	2.446
					LatB	1.937
					LatB	4.835
					LatB	2.261
					LatB	1.652
					LatB	2.878
					LatB	1.712
					LatB	5.771
					LatB	3.295
					LatB	2.576
					LatB	2.671
					LatB	5.395
					LatB	3.486
					LatB	2.021
					LatB	2.042
					LatB	1.326
					LatB	1.602
					LatB	1.994
					LatB	1.928
					LatB	2.058
					LatB	3.072
					LatB	1.939
					LatB	1.555
					LatB	3.051
					LatB	1.555
					LatB	0.836
					LatB	1.322
					LatB	3.815
					LatB	1.73
					LatB	1.384
					LatB	0.638
					LatB	2.48
					LatB	1.455
					LatB	1.426
					LatB	2.011
					LatB	1.904
					LatB	1.226
					LatB	2.216
					LatB	2.37
					LatB	1.973
					LatB	1.103
					LatB	0.779
					LatB	1.592
					LatB	2.98
					LatB	1.698
					LatB	2.053
					LatB	3.166
					LatB	3.955
					LatB	4.109
					LatB	2.698
					LatB	1.694
					LatB	4.705
					LatB	2.236
					LatB	1.326
					LatB	1.321
					LatB	2.441
					LatB	2.076
					LatB	1.522
					LatB	2.341
					LatB	2.27
					LatB	1.401
					LatB	2.064
					LatB	1.64
					LatB	1.007
					LatB	2.185
					LatB	2.644
					LatB	0.941
					LatB	0.969
					LatB	2.365
					LatB	1.719
					LatB	1.816
					LatB	1.621
					LatB	1.076
					LatB	2.844
					LatB	2.3
					LatB	1.605
					LatB	1.811
					LatB	1.857
					LatB	2.448
					LatB	1.957
					LatB	1.958
					LatB	1.481
					LatB	1.666
					LatB	2.365
					LatB	1.038
					LatB	1.578
					LatB	1.149
					LatB	1.282
					LatB	2.1
					LatB	1.195
					LatB	1.167
					LatB	0.807
					LatB	2.671
					LatB	0.81
					LatB	1.19
					LatB	1.321
					LatB	1.744
					LatB	3.459
					LatB	2.011
					LatB	2.499
					LatB	1.863
					LatB	4.147
					LatB	1.914
					LatB	2.386
					LatB	1.904
					LatB	2.262
					LatB	1.672
					LatB	1.247
					LatB	1.524
					LatB	2.32
					LatB	2.882
					LatB	3.537
					LatB	1.35
					LatB	1.805
					LatB	1.468
					LatB	1.789
					LatB	2.19
					LatB	0.698
					LatB	0.985
					LatB	1.297
					LatB	2.392
					LatB	1.929
					LatB	1.44
					LatB	1.029
					LatB	0.65
					LatB	1.629
					LatB	1.183
					LatB	1.397
					LatB	2.578
					LatB	1.926
					LatB	1.712
					LatB	2.128
					LatB	2.246
					LatB	5.24
					LatB	4.477
					LatB	1.16
					LatB	1.511
					LatB	1.349
					LatB	1.926
					LatB	2.354
					LatB	5.369
					LatB	4.377
					LatB	1.108
					LatB	1.305
					LatB	1.578
					LatB	1.353
					LatB	1.186
					LatB	2.317
					LatB	1.497
					LatB	1.1
					LatB	0.935
					LatB	2.293
					LatB	2.13
					LatB	4.836
					LatB	1.869
					LatB	2.517
					LatB	2.906
					LatB	2.716
					LatB	2.347
					LatB	2.569
					LatB	2.499
					LatB	4.36
					LatB	5.717
					LatB	3.69
					LatB	1.675
					LatB	1.939
					LatB	2.422
					LatB	3.47
					LatB	2.907
					LatB	2.662
					LatB	4.806
					LatB	2.446
					LatB	2.698
					LatB	2.823
					LatB	3.701
					LatB	4.381
					LatB	2.629
					LatB	1.62
					LatB	2.975
					LatB	4.838
					LatB	1.863
					LatB	0.735
					LatB	1.593
					LatB	1.425
					LatB	2.495
					LatB	1.672
					LatB	1.558
					LatB	1.379
					LatB	1.245
					LatB	1.817
					LatB	1.973
					LatB	1.245
					LatB	3.077
					LatB	2.047
					LatB	2.021
					LatB	2.173
					LatB	3.742
					LatB	1.37
					LatB	1.152
					LatB	0.997
					LatB	2.253
					LatB	1.03
					LatB	1.195
					LatB	1.133
					LatB	1.385
					LatB	1.857
					LatB	1.558
					LatB	2.034
					LatB	3.135
					LatB	1.986
					LatB	2.115
					LatB	3.33
					LatB	1.329
					LatB	1.282
					LatB	0.743
					LatB	5.6
					LatB	2.412
					LatB	2.261
					LatB	2.245
					LatB	2.219
					LatB	2.895
					LatB	2.692
					LatB	1.497
					LatB	1.994
					LatB	2.407
					LatB	1.581
					LatB	1.329
					LatB	1.641
					LatB	2.304
					LatB	1.664
					LatB	2.43
					LatB	2.724
					LatB	2.908
					LatB	2.449
					LatB	1.543
					LatB	0.957
					LatB	2.234
					LatB	2.042
					LatB	3.114
					LatB	2.717
					LatB	1.396
					LatB	1.976
					LatB	1.921
					LatB	1.484
					LatB	1.962
					LatB	1.751
					LatB	1.713
					LatB	2.738
					LatB	2.836
					LatB	2.388
					LatB	2.499
					LatB	2.232
					LatB	2.681
					LatB	1.713
					LatB	3.831
					LatB	1.402
					LatB	0.677
					LatB	1.002
					LatB	1.211
					LatB	2.094
					LatB	2.152
					LatB	1.435
					LatB	1.614
					LatB	2.803
					LatB	2.439
					LatB	1.454
					LatB	1.371
					LatB	0.633
					LatB	1.88
					LatB	1.516
					LatB	1.095
					LatB	1.767
					LatB	2.7
					LatB	2.441
					LatB	2.367
					LatB	1.804
					LatB	1.305
					LatB	2.215
					LatB	2.706
					LatB	1.593
					LatB	2.309
					LatB	1.904
					LatB	2.593
					LatB	1.953
					LatB	2.293
					LatB	2.399
					LatB	1.426
					LatB	3.281
[truncated: 51 more rows]

## Sheet: Figures 4j and 4k
Figures 4j and 4k	DVGlut-lexA > mCherry and Sqh-GFP (in SqhAX3 null background)
	Data 1 - MyoII measured at beginning	Raw		Min-max normalization* of data 1 and 2	* (value - min)/(max - min)
	Intensity at base	15159.8		18.1925
	Intensity at base	9082.22		10.7665
	Intensity at base	16624.1		19.9817
	Intensity at base	24152.9		29.181
	Intensity at base	24152.9		29.181
	Intensity at base	9438.17		11.2014
	Intensity at base	7201.68		8.46871
	Intensity at base	14952.8		17.9396
	Intensity at base	3406.57		3.83156
	Intensity at base	12826.4		15.3414
	Intensity at base	8057.53		9.51445
	Intensity at base	8222.37		9.71587
	Intensity at base	9827.56		11.6772
	Intensity at base	9684.84		11.5028
	Intensity at base	9850.86		11.7057
	Intensity at base	6781.78		7.95564
	Intensity at base	2076.39		2.20625
	Intensity at base	1569.88		1.58735
	Intensity at base	1268.68		1.21933
	Intensity at base	1917.68		2.01232
	Intensity at base	2373.18		2.56889
	Intensity at base	1630.37		1.66127
	Intensity at base	1524.88		1.53237
	Intensity at base	1556.44		1.57094
	Intensity at base	1501.09		1.5033
	Intensity at base	1624.59		1.65421
	Intensity at base	1365.23		1.33731
	Intensity at base	2168.44		2.31873
	Intensity at base	1624.47		1.65406
	Intensity at base	1658.86		1.69608
	Intensity at base	1803.75		1.87312
	Intensity at base	1268.94		1.21964
	Intensity at base	1280.15		1.23334
	Intensity at base	1455.41		1.44748
	Intensity at base	1362.07		1.33344
	Intensity at base	1191.04		1.12446
	Intensity at base	1296.3		1.25307
	Intensity at base	1428.64		1.41478
	Intensity at base	1322.72		1.28535
	Intensity at base	3909.38		4.44594
	Intensity at base	3909.38		4.44594
	Intensity at base	1388.99		1.36633
	Intensity at base	2184.79		2.3387
	Intensity at base	3428.54		3.85841
	Intensity at base	1315.51		1.27654
	Intensity at base	1480.15		1.47771
	Intensity at base	1508.39		1.51223
	Intensity at base	1400.84		1.38081
	Intensity at base	1630.37		1.66127
	Intensity at base	1473.53		1.46963
	Intensity at base	1350.32		1.31908
	Intensity at base	8225.58		9.71979
	Intensity at base	8225.58		9.71979
	Intensity at base	1912.69		2.00623
	Intensity at base	5826.57		6.7885
	Intensity at base	7125.83		8.37603
	Intensity at base	7125.83		8.37603
	Intensity at base	2989.73		3.32223
	Intensity at base	1580.35		1.60014
	Intensity at base	2132.1		2.27432
	Intensity at base	1659.7		1.69711
	Intensity at base	1714.72		1.76433
	Intensity at base	1823.7		1.8975
	Intensity at base	1659.61		1.69699
	Intensity at base	1933.68		2.03187
	Intensity at base	1713.97		1.76342
	Intensity at base	1671.9		1.71201
	Intensity at base	1607.51		1.63333
	Intensity at base	1980.2		2.08871
	Intensity at base	1760.84		1.82069
	Intensity at base	2860.84		3.16475
	Intensity at base	4483.31		5.1472
	Intensity at base	354.272		0.102035
	Intensity at base	273.432		0.00325874
	Intensity at base	1116.69		1.03362
	Intensity at base	1595.56		1.61873
	Intensity at base	1610.72		1.63725
	Intensity at base	1526.27		1.53407
	Intensity at base	1789.97		1.85628
	Intensity at base	1318.86		1.28065
	Intensity at base	1477.73		1.47476
	Intensity at base	1582.52		1.6028
	Intensity at base	1166.62		1.09462
	Intensity at base	1193.97		1.12805
	Intensity at base	1273.88		1.22568
	Intensity at base	1226.72		1.16805
	Intensity at base	1269.04		1.21976
	Intensity at base	1499.21		1.50101
	Intensity at base	1266.62		1.21681
	Intensity at base	1163.36		1.09064
	Intensity at base	854.667		0.713455
	Intensity at base	1043.21		0.943831
	Intensity at edge	6862.67		8.05448
	Intensity at edge	6423.26		7.51758
	Intensity at edge	32318.1		39.1578
	Intensity at edge	32408.7		39.2686
	Intensity at edge	27244.5		32.9586
	Intensity at edge	8516.2		10.0749
	Intensity at edge	8170.27		9.65221
	Intensity at edge	13000		15.5535
	Intensity at edge	2778.27		3.06386
	Intensity at edge	12691.6		15.1767
	Intensity at edge	8502.32		10.0579
	Intensity at edge	8000.4		9.44464
	Intensity at edge	9853.09		11.7084
	Intensity at edge	9384.69		11.1361
	Intensity at edge	10038.3		11.9347
	Intensity at edge	8199.36		9.68775
	Intensity at edge	1797.33		1.86528
	Intensity at edge	1130.67		1.05069
	Intensity at edge	1251.6		1.19846
	Intensity at edge	1605.93		1.6314
	Intensity at edge	1706.72		1.75455
	Intensity at edge	1523.01		1.53009
	Intensity at edge	1629.44		1.66013
	Intensity at edge	1500.3		1.50233
	Intensity at edge	1466.62		1.46118
	Intensity at edge	1513.48		1.51844
	Intensity at edge	1311.65		1.27184
	Intensity at edge	1804.1		1.87354
	Intensity at edge	1486.57		1.48556
	Intensity at edge	1421.53		1.40609
	Intensity at edge	1861.73		1.94396
	Intensity at edge	1238.72		1.18272
	Intensity at edge	1290.47		1.24595
	Intensity at edge	1392.25		1.37031
	Intensity at edge	1333.83		1.29893
	Intensity at edge	1266.76		1.21698
	Intensity at edge	1285.93		1.2404
	Intensity at edge	1391.61		1.36953
	Intensity at edge	1389.68		1.36717
	Intensity at edge	1553.38		1.5672
	Intensity at edge	1553.38		1.5672
	Intensity at edge	1405.68		1.38672
	Intensity at edge	1899.9		1.9906
	Intensity at edge	3388.79		3.80984
	Intensity at edge	1503.26		1.50595
	Intensity at edge	1715.46		1.76523
	Intensity at edge	1441.68		1.43071
	Intensity at edge	1436.35		1.42419
	Intensity at edge	1570.32		1.58789
	Intensity at edge	1410.22		1.39227
	Intensity at edge	1350.32		1.31908
	Intensity at edge	2306.42		2.48732
	Intensity at edge	2306.42		2.48732
	Intensity at edge	2399.06		2.60051
	Intensity at edge	2291.31		2.46885
	Intensity at edge	2024.54		2.1429
	Intensity at edge	2142.37		2.28687
	Intensity at edge	1546.77		1.55911
	Intensity at edge	1538.03		1.54843
	Intensity at edge	2670.72		2.93244
	Intensity at edge	1463.65		1.45756
	Intensity at edge	1282.62		1.23636
	Intensity at edge	1709.33		1.75775
	Intensity at edge	1661.38		1.69916
	Intensity at edge	1577.68		1.59689
	Intensity at edge	1609.88		1.63623
	Intensity at edge	1636.25		1.66845
	Intensity at edge	1659.95		1.69741
	Intensity at edge	1753.28		1.81145
	Intensity at edge	1740		1.79522
	Intensity at edge	2801.18		3.09186
	Intensity at edge	3325.33		3.7323
	Intensity at edge	316.938		0.0564176
	Intensity at edge	270.765		0
	Intensity at edge	985.136		0.872872
	Intensity at edge	1466.42		1.46094
	Intensity at edge	1305.33		1.26411
	Intensity at edge	1563.95		1.58011
	Intensity at edge	1435.46		1.42311
	Intensity at edge	1330.12		1.2944
	Intensity at edge	1419.7		1.40386
	Intensity at edge	1353.97		1.32355
	Intensity at edge	1169.43		1.09806
	Intensity at edge	1203.56		1.13975
	Intensity at edge	1248.69		1.1949
	Intensity at edge	1222.22		1.16256
	Intensity at edge	1165.18		1.09287
	Intensity at edge	1321.93		1.28439
	Intensity at edge	1181.53		1.11284
	Intensity at edge	1415.7		1.39897
	Intensity at edge	765.926		0.605025
	Intensity at edge	723.407		0.553072
	Data 2 - MyoII measured after expansion	Raw
	Intensity at base	5839.46		6.80425
	Intensity at base	14825.4		17.784
	Intensity at base	15651.7		18.7935
	Intensity at base	26513.7		32.0656
	Intensity at base	26513.7		32.0656
	Intensity at base	16198.2		19.4613
	Intensity at base	11536.6		13.7654
	Intensity at base	19680.6		23.7164
	Intensity at base	8438.67		9.98016
	Intensity at base	82112.2		100
	Intensity at base	8462.62		10.0094
	Intensity at base	1180.93		1.1121
	Intensity at base	10008.6		11.8984
	Intensity at base	9291.01		11.0216
	Intensity at base	7191.01		8.45568
	Intensity at base	6896.1		8.09533
	Intensity at base	1984.94		2.09451
	Intensity at base	2031.8		2.15177
	Intensity at base	1144.6		1.06772
	Intensity at base	2211.9		2.37183
	Intensity at base	2707.31		2.97715
	Intensity at base	1525.14		1.53268
	Intensity at base	1560.84		1.57631
	Intensity at base	1522.68		1.52968
	Intensity at base	1519.65		1.52599
	Intensity at base	1526.32		1.53413
	Intensity at base	1414.27		1.39722
	Intensity at base	2061.8		2.18842
	Intensity at base	1589.88		1.61179
	Intensity at base	1625.04		1.65475
	Intensity at base	1698.03		1.74393
	Intensity at base	1502.67		1.50523
	Intensity at base	1652.54		1.68836
	Intensity at base	1626.17		1.65614
	Intensity at base	1371.16		1.34455
	Intensity at base	1572.54		1.59061
	Intensity at base	1462.62		1.45629
	Intensity at base	1409.93		1.39191
	Intensity at base	1315.21		1.27618
	Intensity at base	1303.11		1.2614
	Intensity at base	1303.11		1.2614
	Intensity at base	1357.48		1.32783
	Intensity at base	1304.2		1.26273
	Intensity at base	1364.64		1.33658
	Intensity at base	1624.79		1.65445
	Intensity at base	1573.14		1.59133
	Intensity at base	1568		1.58506
	Intensity at base	1457.04		1.44948
	Intensity at base	1267.26		1.21759
	Intensity at base	1357.14		1.32741
	Intensity at base	1149.6		1.07383
	Intensity at base	1423.65		1.40869
	Intensity at base	1962.77		2.06741
	Intensity at base	2168.94		2.31933
	Intensity at base	6589.73		7.72098
	Intensity at base	7882.96		9.30115
	Intensity at base	2178.52		2.33104
	Intensity at base	2697.24		2.96484
	Intensity at base	1517.14		1.52291
	Intensity at base	1772.99		1.83553
	Intensity at base	2817.88		3.11225
	Intensity at base	2556.59		2.793
	Intensity at base	1723.7		1.77531
	Intensity at base	1562.03		1.57776
	Intensity at base	1896.3		1.9862
	Intensity at base	1592.69		1.61523
	Intensity at base	1656.25		1.69289
	Intensity at base	1505.73		1.50897
	Intensity at base	1985.83		2.09559
	Intensity at base	1785.38		1.85067
	Intensity at base	2605.09		2.85225
	Intensity at base	5564.59		6.4684
	Intensity at base	286.815		0.0196111
	Intensity at base	5666		6.5923
	Intensity at base	1079.36		0.988
	Intensity at base	1547.8		1.56038
	Intensity at base	1457.33		1.44984
	Intensity at base	2044.49		2.16728
	Intensity at base	1382.32		1.35818
	Intensity at base	1340.99		1.30768
	Intensity at base	1690.86		1.73518
	Intensity at base	1771.75		1.83402
	Intensity at base	1228.54		1.17028
	Intensity at base	1320.39		1.28252
	Intensity at base	1272.84		1.22441
	Intensity at base	1211.75		1.14977
	Intensity at base	1225.97		1.16715
	Intensity at base	1537.53		1.54783
	Intensity at base	1285.73		1.24016
	Intensity at base	1228.44		1.17016
	Intensity at base	808.247		0.656736
	Intensity at base	1014.2		0.908388
	Intensity at edge	11330.5		13.5137
	Intensity at edge	14925.4		17.9063
	Intensity at edge	30669		37.143
	Intensity at edge	24317.5		29.3822
	Intensity at edge	24696.8		29.8458
	Intensity at edge	9482.27		11.2555
	Intensity at edge	13891.6		16.643
	Intensity at edge	17322.3		20.835
	Intensity at edge	7551.01		8.89569
	Intensity at edge	9250.22		10.9719
	Intensity at edge	8578.37		10.151
	Intensity at edge	10428.5		12.4117
	Intensity at edge	9400.1		11.155
	Intensity at edge	9321.48		11.059
	Intensity at edge	6927.26		8.13354
	Intensity at edge	7752.1		9.1414
	Intensity at edge	1722.86		1.77442
	Intensity at edge	1725.88		1.77811
	Intensity at edge	1519.2		1.52557
	Intensity at edge	1923.61		2.0197
	Intensity at edge	1748.64		1.80592
	Intensity at edge	1514.07		1.51931
	Intensity at edge	1490.96		1.49107
	Intensity at edge	1492.25		1.49264
	Intensity at edge	1532.49		1.54182
	Intensity at edge	1381.33		1.35712
	Intensity at edge	1283.36		1.2374
	Intensity at edge	1669.4		1.7091
	Intensity at edge	1524.1		1.53156
	Intensity at edge	1403.7		1.38445
	Intensity at edge	1924.3		2.02055
	Intensity at edge	1388.3		1.36562
	Intensity at edge	1493.78		1.49451
	Intensity at edge	1808.59		1.87917
	Intensity at edge	1591.41		1.6138
	Intensity at edge	1582.47		1.60288
	Intensity at edge	1485.23		1.48407
	Intensity at edge	1338.77		1.3051
	Intensity at edge	1338.62		1.30492
	Intensity at edge	1272.39		1.22401
	Intensity at edge	1380.25		1.35579
	Intensity at edge	1239.41		1.1837
	Intensity at edge	1264.94		1.2149
	Intensity at edge	1281.97		1.23571
	Intensity at edge	1701.83		1.74872
	Intensity at edge	1556.69		1.57138
	Intensity at edge	1567.21		1.58423
	Intensity at edge	1449.33		1.4402
	Intensity at edge	1272.54		1.22419
	Intensity at edge	1281.88		1.23559
	Intensity at edge	1187.44		1.1202
	Intensity at edge	1962.76		2.06755
	Intensity at edge	1376.3		1.35096
	Intensity at edge	2349.9		2.54058
	Intensity at edge	3206.76		3.58757
	Intensity at edge	5073.98		5.86906
	Intensity at edge	3291.01		3.6905
	Intensity at edge	1583.46		1.60409
	Intensity at edge	1449.74		1.4407
	Intensity at edge	2586.32		2.82946
	Intensity at edge	1558.37		1.57343
	Intensity at edge	3867.56		4.39497
	Intensity at edge	1654.37		1.69073
	Intensity at edge	1470.03		1.46549
	Intensity at edge	1807.65		1.87803
	Intensity at edge	1566.86		1.58381
	Intensity at edge	1593.09		1.61585
	Intensity at edge	1439.01		1.42759
	Intensity at edge	1716.62		1.7668
	Intensity at edge	1602.62		1.6275
	Intensity at edge	3129.43		3.49307
	Intensity at edge	3948.59		4.49399
	Intensity at edge	288.642		0.021984
	Intensity at edge	5433		6.30775
	Intensity at edge	1058.07		0.962134
	Intensity at edge	1347.85		1.31621
	Intensity at edge	1329.58		1.29388
	Intensity at edge	1527.75		1.53602
	Intensity at edge	1361.58		1.33298
	Intensity at edge	1295.85		1.25267
	Intensity at edge	1543.56		1.55533
	Intensity at edge	1420.3		1.40472
	Intensity at edge	1200.35		1.13597
	Intensity at edge	1302.07		1.26027
	Intensity at edge	1231.9		1.17453
	Intensity at edge	1243.46		1.18865
	Intensity at edge	1227.21		1.1688
	Intensity at edge	1408.1		1.38982
	Intensity at edge	1173.43		1.10309
	Intensity at edge	1250.67		1.19746
	Intensity at edge	794.469		0.640041
	Intensity at edge	680.049		0.500234

## Sheet: Figures 5b-e
Figure 5b					Figure 5c									Figure 5d				Figure 5e
	Data 1 - MyoII RNAi #1 stimulated*	GB#	*stim and 30' + stim combined			Data 2 - Histogram classes of MyoII RNAi #1 stimulated		[0-4]	]4-8]	]8-12]	> 12	Total			Data 3 - MyoII RNAi #1 unstimulated	GB#			Data 4 - Histogram classes from 5d		[0-4]	]4-8]	]8-12]	> 12	Total
	NSyb-Gal4 > + (Driver control)	17					NSyb > +	165	84	45	38	332			NSyb-Gal4 > + (Driver control)	1				NSyb > +	69	15	1	0	85
	NSyb-Gal4 > + (Driver control)	9					NSyb > Sqh-RNAi	55	45	39	69	208			NSyb-Gal4 > + (Driver control)	6				NSyb > Sqh-RNAi	44	12	0	0	56
	NSyb-Gal4 > + (Driver control)	28					NSyb > Zip-RNAi	26	18	6	19	69			NSyb-Gal4 > + (Driver control)	3				NSyb > Zip-RNAi	34	10	3	0	47
	NSyb-Gal4 > + (Driver control)	8													NSyb-Gal4 > + (Driver control)	0
	NSyb-Gal4 > + (Driver control)	12					Percentages	[0-4]	]4-8]	]8-12]	> 12	Total			NSyb-Gal4 > + (Driver control)	0				Percentages	[0-4]	]4-8]	]8-12]	> 12	Total
	NSyb-Gal4 > + (Driver control)	11					NSyb > +	49.6988	25.3012	13.5542	11.4458	100			NSyb-Gal4 > + (Driver control)	8				NSyb > +	81.1765	17.6471	1.17647	0	100
	NSyb-Gal4 > + (Driver control)	7					NSyb > Sqh-RNAi	26.4423	21.6346	18.75	33.1731	100			NSyb-Gal4 > + (Driver control)	2				NSyb > Sqh-RNAi	78.5714	21.4286	0	0	100
	NSyb-Gal4 > + (Driver control)	3					NSyb > Zip-RNAi	37.6812	26.087	8.69565	27.5362	100			NSyb-Gal4 > + (Driver control)	1				NSyb > Zip-RNAi	72.3404	21.2766	6.38298	0	100
	NSyb-Gal4 > + (Driver control)	2													NSyb-Gal4 > + (Driver control)	3
	NSyb-Gal4 > + (Driver control)	7													NSyb-Gal4 > + (Driver control)	0
	NSyb-Gal4 > + (Driver control)	16													NSyb-Gal4 > + (Driver control)	1
	NSyb-Gal4 > + (Driver control)	3													NSyb-Gal4 > + (Driver control)	0
	NSyb-Gal4 > + (Driver control)	3													NSyb-Gal4 > + (Driver control)	4
	NSyb-Gal4 > + (Driver control)	3													NSyb-Gal4 > + (Driver control)	0
	NSyb-Gal4 > + (Driver control)	0													NSyb-Gal4 > + (Driver control)	5
	NSyb-Gal4 > + (Driver control)	13													NSyb-Gal4 > + (Driver control)	4
	NSyb-Gal4 > + (Driver control)	4													NSyb-Gal4 > + (Driver control)	1
	NSyb-Gal4 > + (Driver control)	1													NSyb-Gal4 > + (Driver control)	4
	NSyb-Gal4 > + (Driver control)	1													NSyb-Gal4 > + (Driver control)	6
	NSyb-Gal4 > + (Driver control)	2													NSyb-Gal4 > + (Driver control)	2
	NSyb-Gal4 > + (Driver control)	7													NSyb-Gal4 > + (Driver control)	4
	NSyb-Gal4 > + (Driver control)	10													NSyb-Gal4 > + (Driver control)	1
	NSyb-Gal4 > + (Driver control)	4													NSyb-Gal4 > + (Driver control)	1
	NSyb-Gal4 > + (Driver control)	6													NSyb-Gal4 > + (Driver control)	2
	NSyb-Gal4 > + (Driver control)	21													NSyb-Gal4 > + (Driver control)	4
	NSyb-Gal4 > + (Driver control)	1													NSyb-Gal4 > + (Driver control)	2
	NSyb-Gal4 > + (Driver control)	4													NSyb-Gal4 > + (Driver control)	0
	NSyb-Gal4 > + (Driver control)	0													NSyb-Gal4 > + (Driver control)	7
	NSyb-Gal4 > + (Driver control)	2													NSyb-Gal4 > + (Driver control)	7
	NSyb-Gal4 > + (Driver control)	3													NSyb-Gal4 > + (Driver control)	0
	NSyb-Gal4 > + (Driver control)	8													NSyb-Gal4 > + (Driver control)	9
	NSyb-Gal4 > + (Driver control)	1													NSyb-Gal4 > + (Driver control)	0
	NSyb-Gal4 > + (Driver control)	9													NSyb-Gal4 > + (Driver control)	2
	NSyb-Gal4 > + (Driver control)	4													NSyb-Gal4 > + (Driver control)	0
	NSyb-Gal4 > + (Driver control)	7													NSyb-Gal4 > + (Driver control)	5
	NSyb-Gal4 > + (Driver control)	11													NSyb-Gal4 > + (Driver control)	1
	NSyb-Gal4 > + (Driver control)	0													NSyb-Gal4 > + (Driver control)	2
	NSyb-Gal4 > + (Driver control)	4													NSyb-Gal4 > + (Driver control)	4
	NSyb-Gal4 > + (Driver control)	1													NSyb-Gal4 > + (Driver control)	0
	NSyb-Gal4 > + (Driver control)	7													NSyb-Gal4 > + (Driver control)	0
	NSyb-Gal4 > + (Driver control)	19													NSyb-Gal4 > + (Driver control)	4
	NSyb-Gal4 > + (Driver control)	13													NSyb-Gal4 > + (Driver control)	8
	NSyb-Gal4 > + (Driver control)	8													NSyb-Gal4 > + (Driver control)	1
	NSyb-Gal4 > + (Driver control)	7													NSyb-Gal4 > + (Driver control)	1
	NSyb-Gal4 > + (Driver control)	9													NSyb-Gal4 > + (Driver control)	2
	NSyb-Gal4 > + (Driver control)	0													NSyb-Gal4 > + (Driver control)	0
	NSyb-Gal4 > + (Driver control)	4													NSyb-Gal4 > + (Driver control)	0
	NSyb-Gal4 > + (Driver control)	12													NSyb-Gal4 > + (Driver control)	2
	NSyb-Gal4 > + (Driver control)	9													NSyb-Gal4 > + (Driver control)	0
	NSyb-Gal4 > + (Driver control)	7													NSyb-Gal4 > + (Driver control)	5
	NSyb-Gal4 > + (Driver control)	5													NSyb-Gal4 > + (Driver control)	0
	NSyb-Gal4 > + (Driver control)	6													NSyb-Gal4 > + (Driver control)	5
	NSyb-Gal4 > + (Driver control)	0													NSyb-Gal4 > + (Driver control)	3
	NSyb-Gal4 > + (Driver control)	1													NSyb-Gal4 > + (Driver control)	1
	NSyb-Gal4 > + (Driver control)	0													NSyb-Gal4 > + (Driver control)	2
	NSyb-Gal4 > + (Driver control)	1													NSyb-Gal4 > + (Driver control)	5
	NSyb-Gal4 > + (Driver control)	6													NSyb-Gal4 > + (Driver control)	3
	NSyb-Gal4 > + (Driver control)	1													NSyb-Gal4 > + (Driver control)	5
	NSyb-Gal4 > + (Driver control)	2													NSyb-Gal4 > + (Driver control)	0
	NSyb-Gal4 > + (Driver control)	2													NSyb-Gal4 > + (Driver control)	6
	NSyb-Gal4 > + (Driver control)	1													NSyb-Gal4 > + (Driver control)	1
	NSyb-Gal4 > + (Driver control)	10													NSyb-Gal4 > + (Driver control)	2
	NSyb-Gal4 > + (Driver control)	7													NSyb-Gal4 > + (Driver control)	0
	NSyb-Gal4 > + (Driver control)	7													NSyb-Gal4 > + (Driver control)	0
	NSyb-Gal4 > + (Driver control)	12													NSyb-Gal4 > + (Driver control)	2
	NSyb-Gal4 > + (Driver control)	2													NSyb-Gal4 > + (Driver control)	0
	NSyb-Gal4 > + (Driver control)	2													NSyb-Gal4 > + (Driver control)	2
	NSyb-Gal4 > + (Driver control)	11													NSyb-Gal4 > + (Driver control)	0
	NSyb-Gal4 > + (Driver control)	0													NSyb-Gal4 > + (Driver control)	3
	NSyb-Gal4 > + (Driver control)	16													NSyb-Gal4 > + (Driver control)	1
	NSyb-Gal4 > + (Driver control)	9													NSyb-Gal4 > + (Driver control)	7
	NSyb-Gal4 > + (Driver control)	2													NSyb-Gal4 > + (Driver control)	0
	NSyb-Gal4 > + (Driver control)	4													NSyb-Gal4 > + (Driver control)	0
	NSyb-Gal4 > + (Driver control)	10													NSyb-Gal4 > + (Driver control)	6
	NSyb-Gal4 > + (Driver control)	7													NSyb-Gal4 > + (Driver control)	2
	NSyb-Gal4 > + (Driver control)	13													NSyb-Gal4 > + (Driver control)	1
	NSyb-Gal4 > + (Driver control)	20													NSyb-Gal4 > + (Driver control)	0
	NSyb-Gal4 > + (Driver control)	4													NSyb-Gal4 > + (Driver control)	3
	NSyb-Gal4 > + (Driver control)	16													NSyb-Gal4 > + (Driver control)	0
	NSyb-Gal4 > + (Driver control)	7													NSyb-Gal4 > + (Driver control)	3
	NSyb-Gal4 > + (Driver control)	1													NSyb-Gal4 > + (Driver control)	0
	NSyb-Gal4 > + (Driver control)	10													NSyb-Gal4 > + (Driver control)	0
	NSyb-Gal4 > + (Driver control)	2													NSyb-Gal4 > + (Driver control)	0
	NSyb-Gal4 > + (Driver control)	10													NSyb-Gal4 > + (Driver control)	0
	NSyb-Gal4 > + (Driver control)	15													NSyb-Gal4 > + (Driver control)	0
	NSyb-Gal4 > + (Driver control)	10													NSyb-Gal4>Sqh-RNAi (BDSC #32439)	2
	NSyb-Gal4 > + (Driver control)	2													NSyb-Gal4>Sqh-RNAi (BDSC #32439)	4
	NSyb-Gal4 > + (Driver control)	2													NSyb-Gal4>Sqh-RNAi (BDSC #32439)	5
	NSyb-Gal4 > + (Driver control)	3													NSyb-Gal4>Sqh-RNAi (BDSC #32439)	1
	NSyb-Gal4 > + (Driver control)	0													NSyb-Gal4>Sqh-RNAi (BDSC #32439)	0
	NSyb-Gal4 > + (Driver control)	10													NSyb-Gal4>Sqh-RNAi (BDSC #32439)	4
	NSyb-Gal4 > + (Driver control)	0													NSyb-Gal4>Sqh-RNAi (BDSC #32439)	4
	NSyb-Gal4 > + (Driver control)	2													NSyb-Gal4>Sqh-RNAi (BDSC #32439)	4
	NSyb-Gal4 > + (Driver control)	2													NSyb-Gal4>Sqh-RNAi (BDSC #32439)	7
	NSyb-Gal4 > + (Driver control)	4													NSyb-Gal4>Sqh-RNAi (BDSC #32439)	6
	NSyb-Gal4 > + (Driver control)	6													NSyb-Gal4>Sqh-RNAi (BDSC #32439)	3
	NSyb-Gal4 > + (Driver control)	4													NSyb-Gal4>Sqh-RNAi (BDSC #32439)	5
	NSyb-Gal4 > + (Driver control)	1													NSyb-Gal4>Sqh-RNAi (BDSC #32439)	1
	NSyb-Gal4 > + (Driver control)	3													NSyb-Gal4>Sqh-RNAi (BDSC #32439)	3
	NSyb-Gal4 > + (Driver control)	3													NSyb-Gal4>Sqh-RNAi (BDSC #32439)	6
	NSyb-Gal4 > + (Driver control)	1													NSyb-Gal4>Sqh-RNAi (BDSC #32439)	4
	NSyb-Gal4 > + (Driver control)	7													NSyb-Gal4>Sqh-RNAi (BDSC #32439)	6
	NSyb-Gal4 > + (Driver control)	8													NSyb-Gal4>Sqh-RNAi (BDSC #32439)	4
	NSyb-Gal4 > + (Driver control)	6													NSyb-Gal4>Sqh-RNAi (BDSC #32439)	3
	NSyb-Gal4 > + (Driver control)	3													NSyb-Gal4>Sqh-RNAi (BDSC #32439)	1
	NSyb-Gal4 > + (Driver control)	5													NSyb-Gal4>Sqh-RNAi (BDSC #32439)	1
	NSyb-Gal4 > + (Driver control)	8													NSyb-Gal4>Sqh-RNAi (BDSC #32439)	0
	NSyb-Gal4 > + (Driver control)	7													NSyb-Gal4>Sqh-RNAi (BDSC #32439)	2
	NSyb-Gal4 > + (Driver control)	4													NSyb-Gal4>Sqh-RNAi (BDSC #32439)	2
	NSyb-Gal4 > + (Driver control)	5													NSyb-Gal4>Sqh-RNAi (BDSC #32439)	3
	NSyb-Gal4 > + (Driver control)	0													NSyb-Gal4>Sqh-RNAi (BDSC #32439)	2
	NSyb-Gal4 > + (Driver control)	0													NSyb-Gal4>Sqh-RNAi (BDSC #32439)	0
	NSyb-Gal4 > + (Driver control)	0													NSyb-Gal4>Sqh-RNAi (BDSC #32439)	0
	NSyb-Gal4 > + (Driver control)	0													NSyb-Gal4>Sqh-RNAi (BDSC #32439)	6
	NSyb-Gal4 > + (Driver control)	3													NSyb-Gal4>Sqh-RNAi (BDSC #32439)	1
	NSyb-Gal4 > + (Driver control)	1													NSyb-Gal4>Sqh-RNAi (BDSC #32439)	1
	NSyb-Gal4 > + (Driver control)	7													NSyb-Gal4>Sqh-RNAi (BDSC #32439)	1
	NSyb-Gal4 > + (Driver control)	5													NSyb-Gal4>Sqh-RNAi (BDSC #32439)	5
	NSyb-Gal4 > + (Driver control)	13													NSyb-Gal4>Sqh-RNAi (BDSC #32439)	4
	NSyb-Gal4 > + (Driver control)	19													NSyb-Gal4>Sqh-RNAi (BDSC #32439)	0
	NSyb-Gal4 > + (Driver control)	9													NSyb-Gal4>Sqh-RNAi (BDSC #32439)	3
	NSyb-Gal4 > + (Driver control)	6													NSyb-Gal4>Sqh-RNAi (BDSC #32439)	5
	NSyb-Gal4 > + (Driver control)	2													NSyb-Gal4>Sqh-RNAi (BDSC #32439)	4
	NSyb-Gal4 > + (Driver control)	0													NSyb-Gal4>Sqh-RNAi (BDSC #32439)	0
	NSyb-Gal4 > + (Driver control)	1													NSyb-Gal4>Sqh-RNAi (BDSC #32439)	2
	NSyb-Gal4 > + (Driver control)	8													NSyb-Gal4>Sqh-RNAi (BDSC #32439)	3
	NSyb-Gal4 > + (Driver control)	0													NSyb-Gal4>Sqh-RNAi (BDSC #32439)	4
	NSyb-Gal4 > + (Driver control)	8													NSyb-Gal4>Sqh-RNAi (BDSC #32439)	4
	NSyb-Gal4 > + (Driver control)	5													NSyb-Gal4>Sqh-RNAi (BDSC #32439)	2
	NSyb-Gal4 > + (Driver control)	0													NSyb-Gal4>Sqh-RNAi (BDSC #32439)	5
	NSyb-Gal4 > + (Driver control)	2													NSyb-Gal4>Sqh-RNAi (BDSC #32439)	0
	NSyb-Gal4 > + (Driver control)	4													NSyb-Gal4>Sqh-RNAi (BDSC #32439)	0
	NSyb-Gal4 > + (Driver control)	3													NSyb-Gal4>Sqh-RNAi (BDSC #32439)	6
	NSyb-Gal4 > + (Driver control)	5													NSyb-Gal4>Sqh-RNAi (BDSC #32439)	5
	NSyb-Gal4 > + (Driver control)	8													NSyb-Gal4>Sqh-RNAi (BDSC #32439)	0
	NSyb-Gal4 > + (Driver control)	2													NSyb-Gal4>Sqh-RNAi (BDSC #32439)	3
	NSyb-Gal4 > + (Driver control)	4													NSyb-Gal4>Sqh-RNAi (BDSC #32439)	3
	NSyb-Gal4 > + (Driver control)	10													NSyb-Gal4>Sqh-RNAi (BDSC #32439)	0
	NSyb-Gal4 > + (Driver control)	0													NSyb-Gal4>Sqh-RNAi (BDSC #32439)	1
	NSyb-Gal4 > + (Driver control)	4													NSyb-Gal4>Sqh-RNAi (BDSC #32439)	0
	NSyb-Gal4 > + (Driver control)	12													NSyb-Gal4>Sqh-RNAi (BDSC #32439)	0
	NSyb-Gal4 > + (Driver control)	2													Neuronal Zip-RNAi (BDSC #36727)	6
	NSyb-Gal4 > + (Driver control)	5													Neuronal Zip-RNAi (BDSC #36727)	3
	NSyb-Gal4 > + (Driver control)	1													Neuronal Zip-RNAi (BDSC #36727)	1
	NSyb-Gal4 > + (Driver control)	18													Neuronal Zip-RNAi (BDSC #36727)	1
	NSyb-Gal4 > + (Driver control)	6													Neuronal Zip-RNAi (BDSC #36727)	0
	NSyb-Gal4 > + (Driver control)	9													Neuronal Zip-RNAi (BDSC #36727)	8
	NSyb-Gal4 > + (Driver control)	2													Neuronal Zip-RNAi (BDSC #36727)	8
	NSyb-Gal4 > + (Driver control)	10													Neuronal Zip-RNAi (BDSC #36727)	7
	NSyb-Gal4 > + (Driver control)	8													Neuronal Zip-RNAi (BDSC #36727)	10
	NSyb-Gal4 > + (Driver control)	7													Neuronal Zip-RNAi (BDSC #36727)	1
	NSyb-Gal4 > + (Driver control)	4													Neuronal Zip-RNAi (BDSC #36727)	5
	NSyb-Gal4 > + (Driver control)	0													Neuronal Zip-RNAi (BDSC #36727)	0
	NSyb-Gal4 > + (Driver control)	3													Neuronal Zip-RNAi (BDSC #36727)	5
	NSyb-Gal4 > + (Driver control)	2													Neuronal Zip-RNAi (BDSC #36727)	8
	NSyb-Gal4 > + (Driver control)	6													Neuronal Zip-RNAi (BDSC #36727)	0
	NSyb-Gal4 > + (Driver control)	7													Neuronal Zip-RNAi (BDSC #36727)	12
	NSyb-Gal4 > + (Driver control)	4													Neuronal Zip-RNAi (BDSC #36727)	1
	NSyb-Gal4 > + (Driver control)	4													Neuronal Zip-RNAi (BDSC #36727)	2
	NSyb-Gal4 > + (Driver control)	18													Neuronal Zip-RNAi (BDSC #36727)	8
	NSyb-Gal4 > + (Driver control)	6													Neuronal Zip-RNAi (BDSC #36727)	1
	NSyb-Gal4 > + (Driver control)	9													Neuronal Zip-RNAi (BDSC #36727)	4
	NSyb-Gal4 > + (Driver control)	2													Neuronal Zip-RNAi (BDSC #36727)	0
	NSyb-Gal4 > + (Driver control)	10													Neuronal Zip-RNAi (BDSC #36727)	1
	NSyb-Gal4 > + (Driver control)	8													Neuronal Zip-RNAi (BDSC #36727)	2
	NSyb-Gal4 > + (Driver control)	7													Neuronal Zip-RNAi (BDSC #36727)	2
	NSyb-Gal4 > + (Driver control)	4													Neuronal Zip-RNAi (BDSC #36727)	2
	NSyb-Gal4 > + (Driver control)	0													Neuronal Zip-RNAi (BDSC #36727)	11
	NSyb-Gal4 > + (Driver control)	3													Neuronal Zip-RNAi (BDSC #36727)	1
	NSyb-Gal4 > + (Driver control)	2													Neuronal Zip-RNAi (BDSC #36727)	0
	NSyb-Gal4 > + (Driver control)	6													Neuronal Zip-RNAi (BDSC #36727)	0
	NSyb-Gal4 > + (Driver control)	7													Neuronal Zip-RNAi (BDSC #36727)	4
	NSyb-Gal4 > + (Driver control)	4													Neuronal Zip-RNAi (BDSC #36727)	0
	NSyb-Gal4 > + (Driver control)	4													Neuronal Zip-RNAi (BDSC #36727)	0
	NSyb-Gal4 > + (Driver control)	10													Neuronal Zip-RNAi (BDSC #36727)	0
	NSyb-Gal4 > + (Driver control)	6													Neuronal Zip-RNAi (BDSC #36727)	2
	NSyb-Gal4 > + (Driver control)	8													Neuronal Zip-RNAi (BDSC #36727)	4
	NSyb-Gal4 > + (Driver control)	1													Neuronal Zip-RNAi (BDSC #36727)	2
	NSyb-Gal4 > + (Driver control)	0													Neuronal Zip-RNAi (BDSC #36727)	5
	NSyb-Gal4 > + (Driver control)	1													Neuronal Zip-RNAi (BDSC #36727)	0
	NSyb-Gal4 > + (Driver control)	9													Neuronal Zip-RNAi (BDSC #36727)	1
	NSyb-Gal4 > + (Driver control)	3													Neuronal Zip-RNAi (BDSC #36727)	0
	NSyb-Gal4 > + (Driver control)	15													Neuronal Zip-RNAi (BDSC #36727)	4
	NSyb-Gal4 > + (Driver control)	11													Neuronal Zip-RNAi (BDSC #36727)	2
	NSyb-Gal4 > + (Driver control)	7													Neuronal Zip-RNAi (BDSC #36727)	1
	NSyb-Gal4 > + (Driver control)	4													Neuronal Zip-RNAi (BDSC #36727)	7
	NSyb-Gal4 > + (Driver control)	8													Neuronal Zip-RNAi (BDSC #36727)	1
	NSyb-Gal4 > + (Driver control)	5													Neuronal Zip-RNAi (BDSC #36727)	1
	NSyb-Gal4 > + (Driver control)	4
	NSyb-Gal4 > + (Driver control)	5
	NSyb-Gal4 > + (Driver control)	2
	NSyb-Gal4 > + (Driver control)	5
	NSyb-Gal4 > + (Driver control)	6
	NSyb-Gal4 > + (Driver control)	9
	NSyb-Gal4 > + (Driver control)	3
	NSyb-Gal4 > + (Driver control)	6
	NSyb-Gal4 > + (Driver control)	14
	NSyb-Gal4 > + (Driver control)	5
	NSyb-Gal4 > + (Driver control)	8
	NSyb-Gal4 > + (Driver control)	2
	NSyb-Gal4 > + (Driver control)	0
	NSyb-Gal4 > + (Driver control)	0
	NSyb-Gal4 > + (Driver control)	0
	NSyb-Gal4 > + (Driver control)	5
	NSyb-Gal4 > + (Driver control)	20
	NSyb-Gal4 > + (Driver control)	5
	NSyb-Gal4 > + (Driver control)	16
	NSyb-Gal4 > + (Driver control)	3
	NSyb-Gal4 > + (Driver control)	4
	NSyb-Gal4 > + (Driver control)	9
	NSyb-Gal4 > + (Driver control)	6
	NSyb-Gal4 > + (Driver control)	3
	NSyb-Gal4 > + (Driver control)	4
	NSyb-Gal4 > + (Driver control)	1
	NSyb-Gal4 > + (Driver control)	2
	NSyb-Gal4 > + (Driver control)	4
	NSyb-Gal4 > + (Driver control)	6
	NSyb-Gal4 > + (Driver control)	9
	NSyb-Gal4 > + (Driver control)	8
	NSyb-Gal4 > + (Driver control)	10
	NSyb-Gal4 > + (Driver control)	10
	NSyb-Gal4 > + (Driver control)	2
	NSyb-Gal4 > + (Driver control)	15
	NSyb-Gal4 > + (Driver control)	16
	NSyb-Gal4 > + (Driver control)	6
	NSyb-Gal4 > + (Driver control)	14
	NSyb-Gal4 > + (Driver control)	4
	NSyb-Gal4 > + (Driver control)	8
	NSyb-Gal4 > + (Driver control)	10
	NSyb-Gal4 > + (Driver control)	6
	NSyb-Gal4 > + (Driver control)	2
	NSyb-Gal4 > + (Driver control)	2
	NSyb-Gal4 > + (Driver control)	12
	NSyb-Gal4 > + (Driver control)	1
	NSyb-Gal4 > + (Driver control)	15
	NSyb-Gal4 > + (Driver control)	15
	NSyb-Gal4 > + (Driver control)	0
	NSyb-Gal4 > + (Driver control)	14
	NSyb-Gal4 > + (Driver control)	1
	NSyb-Gal4 > + (Driver control)	6
	NSyb-Gal4 > + (Driver control)	17
	NSyb-Gal4 > + (Driver control)	3
	NSyb-Gal4 > + (Driver control)	14
	NSyb-Gal4 > + (Driver control)	5
	NSyb-Gal4 > + (Driver control)	7
	NSyb-Gal4 > + (Driver control)	5
	NSyb-Gal4 > + (Driver control)	2
	NSyb-Gal4 > + (Driver control)	2
	NSyb-Gal4 > + (Driver control)	10
	NSyb-Gal4 > + (Driver control)	6
	NSyb-Gal4 > + (Driver control)	9
	NSyb-Gal4 > + (Driver control)	17
	NSyb-Gal4 > + (Driver control)	24
	NSyb-Gal4 > + (Driver control)	6
	NSyb-Gal4 > + (Driver control)	8
	NSyb-Gal4 > + (Driver control)	15
	NSyb-Gal4 > + (Driver control)	2
	NSyb-Gal4 > + (Driver control)	2
	NSyb-Gal4 > + (Driver control)	4
	NSyb-Gal4 > + (Driver control)	4
	NSyb-Gal4 > + (Driver control)	2
	NSyb-Gal4 > + (Driver control)	8
	NSyb-Gal4 > + (Driver control)	0
	NSyb-Gal4 > + (Driver control)	4
	NSyb-Gal4 > + (Driver control)	1
	NSyb-Gal4 > + (Driver control)	4
	NSyb-Gal4 > + (Driver control)	4
	NSyb-Gal4 > + (Driver control)	2
	NSyb-Gal4 > + (Driver control)	1
	NSyb-Gal4 > + (Driver control)	15
	NSyb-Gal4 > + (Driver control)	19
	NSyb-Gal4 > + (Driver control)	7
	NSyb-Gal4 > + (Driver control)	9
	NSyb-Gal4 > + (Driver control)	3
	NSyb-Gal4 > + (Driver control)	13
	NSyb-Gal4 > + (Driver control)	4
	NSyb-Gal4 > + (Driver control)	4
	NSyb-Gal4 > + (Driver control)	2
	NSyb-Gal4 > + (Driver control)	3
	NSyb-Gal4 > + (Driver control)	3
	NSyb-Gal4 > + (Driver control)	5
	NSyb-Gal4 > + (Driver control)	12
	NSyb-Gal4 > + (Driver control)	3
	NSyb-Gal4 > + (Driver control)	3
	NSyb-Gal4 > + (Driver control)	6
	NSyb-Gal4 > + (Driver control)	5
	NSyb-Gal4 > + (Driver control)	8
	NSyb-Gal4 > + (Driver control)	3
	NSyb-Gal4 > + (Driver control)	4
	NSyb-Gal4 > + (Driver control)	10
	NSyb-Gal4 > + (Driver control)	12
	NSyb-Gal4 > + (Driver control)	1
	NSyb-Gal4 > + (Driver control)	4
	NSyb-Gal4 > + (Driver control)	5
	NSyb-Gal4 > + (Driver control)	2
	NSyb-Gal4 > + (Driver control)	2
	NSyb-Gal4 > + (Driver control)	11
	NSyb-Gal4 > + (Driver control)	5
	NSyb-Gal4 > + (Driver control)	15
	NSyb-Gal4 > + (Driver control)	14
	NSyb-Gal4 > + (Driver control)	1
	NSyb-Gal4 > + (Driver control)	0
	NSyb-Gal4 > + (Driver control)	8
	NSyb-Gal4 > + (Driver control)	2
	NSyb-Gal4 > + (Driver control)	2
	NSyb-Gal4 > + (Driver control)	4
	NSyb-Gal4 > + (Driver control)	3
	NSyb-Gal4 > + (Driver control)	7
	NSyb-Gal4 > + (Driver control)	9
	NSyb-Gal4 > + (Driver control)	9
	NSyb-Gal4 > + (Driver control)	3
	NSyb-Gal4 > + (Driver control)	12
	NSyb-Gal4 > + (Driver control)	3
	NSyb-Gal4>Sqh-RNAi (BDSC #32439)	5
	NSyb-Gal4>Sqh-RNAi (BDSC #32439)	3
	NSyb-Gal4>Sqh-RNAi (BDSC #32439)	21
	NSyb-Gal4>Sqh-RNAi (BDSC #32439)	9
	NSyb-Gal4>Sqh-RNAi (BDSC #32439)	17
	NSyb-Gal4>Sqh-RNAi (BDSC #32439)	14
	NSyb-Gal4>Sqh-RNAi (BDSC #32439)	13
	NSyb-Gal4>Sqh-RNAi (BDSC #32439)	36
	NSyb-Gal4>Sqh-RNAi (BDSC #32439)	17
	NSyb-Gal4>Sqh-RNAi (BDSC #32439)	6
	NSyb-Gal4>Sqh-RNAi (BDSC #32439)	5
	NSyb-Gal4>Sqh-RNAi (BDSC #32439)	4
	NSyb-Gal4>Sqh-RNAi (BDSC #32439)	21
	NSyb-Gal4>Sqh-RNAi (BDSC #32439)	4
	NSyb-Gal4>Sqh-RNAi (BDSC #32439)	30
	NSyb-Gal4>Sqh-RNAi (BDSC #32439)	10
	NSyb-Gal4>Sqh-RNAi (BDSC #32439)	0
	NSyb-Gal4>Sqh-RNAi (BDSC #32439)	18
	NSyb-Gal4>Sqh-RNAi (BDSC #32439)	5
	NSyb-Gal4>Sqh-RNAi (BDSC #32439)	14
	NSyb-Gal4>Sqh-RNAi (BDSC #32439)	21
	NSyb-Gal4>Sqh-RNAi (BDSC #32439)	16
	NSyb-Gal4>Sqh-RNAi (BDSC #32439)	17
	NSyb-Gal4>Sqh-RNAi (BDSC #32439)	34
	NSyb-Gal4>Sqh-RNAi (BDSC #32439)	21
	NSyb-Gal4>Sqh-RNAi (BDSC #32439)	20
	NSyb-Gal4>Sqh-RNAi (BDSC #32439)	12
	NSyb-Gal4>Sqh-RNAi (BDSC #32439)	36
	NSyb-Gal4>Sqh-RNAi (BDSC #32439)	3
	NSyb-Gal4>Sqh-RNAi (BDSC #32439)	4
	NSyb-Gal4>Sqh-RNAi (BDSC #32439)	2
	NSyb-Gal4>Sqh-RNAi (BDSC #32439)	11
	NSyb-Gal4>Sqh-RNAi (BDSC #32439)	9
	NSyb-Gal4>Sqh-RNAi (BDSC #32439)	4
	NSyb-Gal4>Sqh-RNAi (BDSC #32439)	12
	NSyb-Gal4>Sqh-RNAi (BDSC #32439)	11
	NSyb-Gal4>Sqh-RNAi (BDSC #32439)	5
	NSyb-Gal4>Sqh-RNAi (BDSC #32439)	2
	NSyb-Gal4>Sqh-RNAi (BDSC #32439)	3
	NSyb-Gal4>Sqh-RNAi (BDSC #32439)	2
	NSyb-Gal4>Sqh-RNAi (BDSC #32439)	9
	NSyb-Gal4>Sqh-RNAi (BDSC #32439)	6
	NSyb-Gal4>Sqh-RNAi (BDSC #32439)	20
	NSyb-Gal4>Sqh-RNAi (BDSC #32439)	12
	NSyb-Gal4>Sqh-RNAi (BDSC #32439)	21
	NSyb-Gal4>Sqh-RNAi (BDSC #32439)	14
	NSyb-Gal4>Sqh-RNAi (BDSC #32439)	4
	NSyb-Gal4>Sqh-RNAi (BDSC #32439)	28
	NSyb-Gal4>Sqh-RNAi (BDSC #32439)	4
	NSyb-Gal4>Sqh-RNAi (BDSC #32439)	18
	NSyb-Gal4>Sqh-RNAi (BDSC #32439)	19
	NSyb-Gal4>Sqh-RNAi (BDSC #32439)	10
	NSyb-Gal4>Sqh-RNAi (BDSC #32439)	7
	NSyb-Gal4>Sqh-RNAi (BDSC #32439)	16
	NSyb-Gal4>Sqh-RNAi (BDSC #32439)	13
	NSyb-Gal4>Sqh-RNAi (BDSC #32439)	14
	NSyb-Gal4>Sqh-RNAi (BDSC #32439)	2
	NSyb-Gal4>Sqh-RNAi (BDSC #32439)	10
	NSyb-Gal4>Sqh-RNAi (BDSC #32439)	29
	NSyb-Gal4>Sqh-RNAi (BDSC #32439)	7
	NSyb-Gal4>Sqh-RNAi (BDSC #32439)	4
	NSyb-Gal4>Sqh-RNAi (BDSC #32439)	15
	NSyb-Gal4>Sqh-RNAi (BDSC #32439)	5
	NSyb-Gal4>Sqh-RNAi (BDSC #32439)	6
	NSyb-Gal4>Sqh-RNAi (BDSC #32439)	2
	NSyb-Gal4>Sqh-RNAi (BDSC #32439)	4
	NSyb-Gal4>Sqh-RNAi (BDSC #32439)	6
	NSyb-Gal4>Sqh-RNAi (BDSC #32439)	14
	NSyb-Gal4>Sqh-RNAi (BDSC #32439)	6
	NSyb-Gal4>Sqh-RNAi (BDSC #32439)	3
	NSyb-Gal4>Sqh-RNAi (BDSC #32439)	25
	NSyb-Gal4>Sqh-RNAi (BDSC #32439)	3
	NSyb-Gal4>Sqh-RNAi (BDSC #32439)	3
	NSyb-Gal4>Sqh-RNAi (BDSC #32439)	13
	NSyb-Gal4>Sqh-RNAi (BDSC #32439)	5
	NSyb-Gal4>Sqh-RNAi (BDSC #32439)	8
	NSyb-Gal4>Sqh-RNAi (BDSC #32439)	7
	NSyb-Gal4>Sqh-RNAi (BDSC #32439)	1
	NSyb-Gal4>Sqh-RNAi (BDSC #32439)	6
	NSyb-Gal4>Sqh-RNAi (BDSC #32439)	2
	NSyb-Gal4>Sqh-RNAi (BDSC #32439)	3
	NSyb-Gal4>Sqh-RNAi (BDSC #32439)	25
	NSyb-Gal4>Sqh-RNAi (BDSC #32439)	20
	NSyb-Gal4>Sqh-RNAi (BDSC #32439)	8
	NSyb-Gal4>Sqh-RNAi (BDSC #32439)	12
	NSyb-Gal4>Sqh-RNAi (BDSC #32439)	6
	NSyb-Gal4>Sqh-RNAi (BDSC #32439)	4
	NSyb-Gal4>Sqh-RNAi (BDSC #32439)	15
	NSyb-Gal4>Sqh-RNAi (BDSC #32439)	3
	NSyb-Gal4>Sqh-RNAi (BDSC #32439)	15
	NSyb-Gal4>Sqh-RNAi (BDSC #32439)	10
	NSyb-Gal4>Sqh-RNAi (BDSC #32439)	5
	NSyb-Gal4>Sqh-RNAi (BDSC #32439)	0
	NSyb-Gal4>Sqh-RNAi (BDSC #32439)	38
	NSyb-Gal4>Sqh-RNAi (BDSC #32439)	9
	NSyb-Gal4>Sqh-RNAi (BDSC #32439)	5
	NSyb-Gal4>Sqh-RNAi (BDSC #32439)	3
	NSyb-Gal4>Sqh-RNAi (BDSC #32439)	12
	NSyb-Gal4>Sqh-RNAi (BDSC #32439)	18
	NSyb-Gal4>Sqh-RNAi (BDSC #32439)	6
	NSyb-Gal4>Sqh-RNAi (BDSC #32439)	7
	NSyb-Gal4>Sqh-RNAi (BDSC #32439)	7
	NSyb-Gal4>Sqh-RNAi (BDSC #32439)	4
	NSyb-Gal4>Sqh-RNAi (BDSC #32439)	18
	NSyb-Gal4>Sqh-RNAi (BDSC #32439)	20
	NSyb-Gal4>Sqh-RNAi (BDSC #32439)	10
	NSyb-Gal4>Sqh-RNAi (BDSC #32439)	13
	NSyb-Gal4>Sqh-RNAi (BDSC #32439)	14
	NSyb-Gal4>Sqh-RNAi (BDSC #32439)	15
	NSyb-Gal4>Sqh-RNAi (BDSC #32439)	8
	NSyb-Gal4>Sqh-RNAi (BDSC #32439)	24
	NSyb-Gal4>Sqh-RNAi (BDSC #32439)	14
	NSyb-Gal4>Sqh-RNAi (BDSC #32439)	7
	NSyb-Gal4>Sqh-RNAi (BDSC #32439)	6
	NSyb-Gal4>Sqh-RNAi (BDSC #32439)	23
	NSyb-Gal4>Sqh-RNAi (BDSC #32439)	14
	NSyb-Gal4>Sqh-RNAi (BDSC #32439)	13
	NSyb-Gal4>Sqh-RNAi (BDSC #32439)	7
	NSyb-Gal4>Sqh-RNAi (BDSC #32439)	9
	NSyb-Gal4>Sqh-RNAi (BDSC #32439)	12
	NSyb-Gal4>Sqh-RNAi (BDSC #32439)	8
	NSyb-Gal4>Sqh-RNAi (BDSC #32439)	11
	NSyb-Gal4>Sqh-RNAi (BDSC #32439)	9
	NSyb-Gal4>Sqh-RNAi (BDSC #32439)	27
	NSyb-Gal4>Sqh-RNAi (BDSC #32439)	7
	NSyb-Gal4>Sqh-RNAi (BDSC #32439)	11
	NSyb-Gal4>Sqh-RNAi (BDSC #32439)	1
	NSyb-Gal4>Sqh-RNAi (BDSC #32439)	22
	NSyb-Gal4>Sqh-RNAi (BDSC #32439)	6
	NSyb-Gal4>Sqh-RNAi (BDSC #32439)	2
	NSyb-Gal4>Sqh-RNAi (BDSC #32439)	12
	NSyb-Gal4>Sqh-RNAi (BDSC #32439)	2
	NSyb-Gal4>Sqh-RNAi (BDSC #32439)	13
	NSyb-Gal4>Sqh-RNAi (BDSC #32439)	1
	NSyb-Gal4>Sqh-RNAi (BDSC #32439)	9
	NSyb-Gal4>Sqh-RNAi (BDSC #32439)	11
	NSyb-Gal4>Sqh-RNAi (BDSC #32439)	4
	NSyb-Gal4>Sqh-RNAi (BDSC #32439)	4
	NSyb-Gal4>Sqh-RNAi (BDSC #32439)	26
	NSyb-Gal4>Sqh-RNAi (BDSC #32439)	31
	NSyb-Gal4>Sqh-RNAi (BDSC #32439)	29
	NSyb-Gal4>Sqh-RNAi (BDSC #32439)	31
	NSyb-Gal4>Sqh-RNAi (BDSC #32439)	50
	NSyb-Gal4>Sqh-RNAi (BDSC #32439)	20
	NSyb-Gal4>Sqh-RNAi (BDSC #32439)	0
	NSyb-Gal4>Sqh-RNAi (BDSC #32439)	5
	NSyb-Gal4>Sqh-RNAi (BDSC #32439)	4
	NSyb-Gal4>Sqh-RNAi (BDSC #32439)	11
	NSyb-Gal4>Sqh-RNAi (BDSC #32439)	0
	NSyb-Gal4>Sqh-RNAi (BDSC #32439)	3
	NSyb-Gal4>Sqh-RNAi (BDSC #32439)	6
	NSyb-Gal4>Sqh-RNAi (BDSC #32439)	6
	NSyb-Gal4>Sqh-RNAi (BDSC #32439)	17
	NSyb-Gal4>Sqh-RNAi (BDSC #32439)	6
	NSyb-Gal4>Sqh-RNAi (BDSC #32439)	16
	NSyb-Gal4>Sqh-RNAi (BDSC #32439)	4
	NSyb-Gal4>Sqh-RNAi (BDSC #32439)	7
	NSyb-Gal4>Sqh-RNAi (BDSC #32439)	4
	NSyb-Gal4>Sqh-RNAi (BDSC #32439)	9
	NSyb-Gal4>Sqh-RNAi (BDSC #32439)	0
	NSyb-Gal4>Sqh-RNAi (BDSC #32439)	0
	NSyb-Gal4>Sqh-RNAi (BDSC #32439)	10
	NSyb-Gal4>Sqh-RNAi (BDSC #32439)	6
	NSyb-Gal4>Sqh-RNAi (BDSC #32439)	1
	NSyb-Gal4>Sqh-RNAi (BDSC #32439)	5
	NSyb-Gal4>Sqh-RNAi (BDSC #32439)	18
	NSyb-Gal4>Sqh-RNAi (BDSC #32439)	2
	NSyb-Gal4>Sqh-RNAi (BDSC #32439)	37
	NSyb-Gal4>Sqh-RNAi (BDSC #32439)	2
	NSyb-Gal4>Sqh-RNAi (BDSC #32439)	19
	NSyb-Gal4>Sqh-RNAi (BDSC #32439)	18
	NSyb-Gal4>Sqh-RNAi (BDSC #32439)	16
	NSyb-Gal4>Sqh-RNAi (BDSC #32439)	5
	NSyb-Gal4>Sqh-RNAi (BDSC #32439)	11
	NSyb-Gal4>Sqh-RNAi (BDSC #32439)	11
	NSyb-Gal4>Sqh-RNAi (BDSC #32439)	5
	NSyb-Gal4>Sqh-RNAi (BDSC #32439)	3
	NSyb-Gal4>Sqh-RNAi (BDSC #32439)	10
	NSyb-Gal4>Sqh-RNAi (BDSC #32439)	16
	NSyb-Gal4>Sqh-RNAi (BDSC #32439)	5
	NSyb-Gal4>Sqh-RNAi (BDSC #32439)	12
	NSyb-Gal4>Sqh-RNAi (BDSC #32439)	3
	NSyb-Gal4>Sqh-RNAi (BDSC #32439)	7
	NSyb-Gal4>Sqh-RNAi (BDSC #32439)	9
	NSyb-Gal4>Sqh-RNAi (BDSC #32439)	12
	NSyb-Gal4>Sqh-RNAi (BDSC #32439)	20
	NSyb-Gal4>Sqh-RNAi (BDSC #32439)	6
	Neuronal Zip-RNAi (BDSC #36727)	4
	Neuronal Zip-RNAi (BDSC #36727)	4
	Neuronal Zip-RNAi (BDSC #36727)	18
	Neuronal Zip-RNAi (BDSC #36727)	7
	Neuronal Zip-RNAi (BDSC #36727)	9
	Neuronal Zip-RNAi (BDSC #36727)	2
	Neuronal Zip-RNAi (BDSC #36727)	7
	Neuronal Zip-RNAi (BDSC #36727)	6
	Neuronal Zip-RNAi (BDSC #36727)	2
	Neuronal Zip-RNAi (BDSC #36727)	6
	Neuronal Zip-RNAi (BDSC #36727)	2
	Neuronal Zip-RNAi (BDSC #36727)	7
	Neuronal Zip-RNAi (BDSC #36727)	7
	Neuronal Zip-RNAi (BDSC #36727)	1
	Neuronal Zip-RNAi (BDSC #36727)	7
	Neuronal Zip-RNAi (BDSC #36727)	3
	Neuronal Zip-RNAi (BDSC #36727)	14
	Neuronal Zip-RNAi (BDSC #36727)	0
	Neuronal Zip-RNAi (BDSC #36727)	1
	Neuronal Zip-RNAi (BDSC #36727)	21
	Neuronal Zip-RNAi (BDSC #36727)	7
	Neuronal Zip-RNAi (BDSC #36727)	7
	Neuronal Zip-RNAi (BDSC #36727)	26
	Neuronal Zip-RNAi (BDSC #36727)	16
	Neuronal Zip-RNAi (BDSC #36727)	10
	Neuronal Zip-RNAi (BDSC #36727)	3
	Neuronal Zip-RNAi (BDSC #36727)	2
	Neuronal Zip-RNAi (BDSC #36727)	5
	Neuronal Zip-RNAi (BDSC #36727)	18
	Neuronal Zip-RNAi (BDSC #36727)	10
	Neuronal Zip-RNAi (BDSC #36727)	21
	Neuronal Zip-RNAi (BDSC #36727)	5
	Neuronal Zip-RNAi (BDSC #36727)	12
	Neuronal Zip-RNAi (BDSC #36727)	15
	Neuronal Zip-RNAi (BDSC #36727)	6
	Neuronal Zip-RNAi (BDSC #36727)	3
	Neuronal Zip-RNAi (BDSC #36727)	0
	Neuronal Zip-RNAi (BDSC #36727)	3
	Neuronal Zip-RNAi (BDSC #36727)	5
	Neuronal Zip-RNAi (BDSC #36727)	20
	Neuronal Zip-RNAi (BDSC #36727)	2
	Neuronal Zip-RNAi (BDSC #36727)	20
	Neuronal Zip-RNAi (BDSC #36727)	9
	Neuronal Zip-RNAi (BDSC #36727)	4
	Neuronal Zip-RNAi (BDSC #36727)	23
	Neuronal Zip-RNAi (BDSC #36727)	22
	Neuronal Zip-RNAi (BDSC #36727)	25
	Neuronal Zip-RNAi (BDSC #36727)	6
	Neuronal Zip-RNAi (BDSC #36727)	14
	Neuronal Zip-RNAi (BDSC #36727)	14
	Neuronal Zip-RNAi (BDSC #36727)	19
	Neuronal Zip-RNAi (BDSC #36727)	9
	Neuronal Zip-RNAi (BDSC #36727)	19
	Neuronal Zip-RNAi (BDSC #36727)	18
	Neuronal Zip-RNAi (BDSC #36727)	0
	Neuronal Zip-RNAi (BDSC #36727)	0
	Neuronal Zip-RNAi (BDSC #36727)	4
	Neuronal Zip-RNAi (BDSC #36727)	2
	Neuronal Zip-RNAi (BDSC #36727)	4
	Neuronal Zip-RNAi (BDSC #36727)	4
	Neuronal Zip-RNAi (BDSC #36727)	7
	Neuronal Zip-RNAi (BDSC #36727)	1
	Neuronal Zip-RNAi (BDSC #36727)	6
	Neuronal Zip-RNAi (BDSC #36727)	4
	Neuronal Zip-RNAi (BDSC #36727)	2
	Neuronal Zip-RNAi (BDSC #36727)	16
	Neuronal Zip-RNAi (BDSC #36727)	3
	Neuronal Zip-RNAi (BDSC #36727)	6
	Neuronal Zip-RNAi (BDSC #36727)	7
	NSyb-Gal4 > + (Driver control)	2
	NSyb-Gal4 > + (Driver control)	14
	NSyb-Gal4 > + (Driver control)	5
	NSyb-Gal4 > + (Driver control)	1
	NSyb-Gal4 > + (Driver control)	5
	NSyb-Gal4 > + (Driver control)	1
	NSyb-Gal4 > + (Driver control)	3
	NSyb-Gal4 > + (Driver control)	0
	NSyb-Gal4 > + (Driver control)	3
	NSyb-Gal4 > + (Driver control)	3
	NSyb-Gal4 > + (Driver control)	13
	NSyb-Gal4 > + (Driver control)	1
	NSyb-Gal4 > + (Driver control)	4
	NSyb-Gal4 > + (Driver control)	2
	NSyb-Gal4 > + (Driver control)	0
	NSyb-Gal4 > + (Driver control)	0
	NSyb-Gal4 > + (Driver control)	0
	NSyb-Gal4 > + (Driver control)	4
	NSyb-Gal4 > + (Driver control)	7
	NSyb-Gal4>Sqh-RNAi (BDSC #32439)	1
	NSyb-Gal4>Sqh-RNAi (BDSC #32439)	0
	NSyb-Gal4>Sqh-RNAi (BDSC #32439)	9
	NSyb-Gal4>Sqh-RNAi (BDSC #32439)	21
	NSyb-Gal4>Sqh-RNAi (BDSC #32439)	5
	NSyb-Gal4>Sqh-RNAi (BDSC #32439)	1
	NSyb-Gal4>Sqh-RNAi (BDSC #32439)	0
	NSyb-Gal4>Sqh-RNAi (BDSC #32439)	2
	NSyb-Gal4>Sqh-RNAi (BDSC #32439)	6
	NSyb-Gal4>Sqh-RNAi (BDSC #32439)	2
	NSyb-Gal4>Sqh-RNAi (BDSC #32439)	1
	NSyb-Gal4>Sqh-RNAi (BDSC #32439)	12
	NSyb-Gal4>Sqh-RNAi (BDSC #32439)	10
	NSyb-Gal4>Sqh-RNAi (BDSC #32439)	11
	NSyb-Gal4>Sqh-RNAi (BDSC #32439)	15
	NSyb-Gal4>Sqh-RNAi (BDSC #32439)	13
	NSyb-Gal4>Sqh-RNAi (BDSC #32439)	11
	NSyb-Gal4>Sqh-RNAi (BDSC #32439)	9
	NSyb-Gal4>Sqh-RNAi (BDSC #32439)	7
	NSyb-Gal4>Sqh-RNAi (BDSC #32439)	4
	NSyb-Gal4>Sqh-RNAi (BDSC #32439)	13

## Sheet: Figures 5g-j
Figures 5g-j
	Data 1 - Live MyoII RNAi	Time (min)	Area (µm2)
	NSyb-Gal4>CD4-Tom, + (Driver control)	5.75	2.37
	NSyb-Gal4>CD4-Tom, + (Driver control)	13.3333	4.198
	NSyb-Gal4>CD4-Tom, + (Driver control)	2.5	1.975
	NSyb-Gal4>CD4-Tom, + (Driver control)	3.33333	2.963
	NSyb-Gal4>CD4-Tom, + (Driver control)	3.58333	2.765
	NSyb-Gal4>CD4-Tom, + (Driver control)	5.83333	1.185
	NSyb-Gal4>CD4-Tom, + (Driver control)	3.75	1.086
	NSyb-Gal4>CD4-Tom, + (Driver control)	5	1.531
	NSyb-Gal4>CD4-Tom, + (Driver control)	1.25	2.173
	NSyb-Gal4>CD4-Tom, + (Driver control)	1	1.383
	NSyb-Gal4>CD4-Tom, + (Driver control)	3.66667	2.765
	NSyb-Gal4>CD4-Tom, + (Driver control)	2.33333	1.926
	NSyb-Gal4>CD4-Tom, + (Driver control)	2	1.185
	NSyb-Gal4>CD4-Tom, + (Driver control)	21.1083	4.642
	NSyb-Gal4>CD4-Tom, + (Driver control)	35.4167	4.593
	NSyb-Gal4>CD4-Tom, + (Driver control)	11.8833	2.667
	NSyb-Gal4>CD4-Tom, + (Driver control)	7.75	1.975
	NSyb-Gal4>CD4-Tom, + (Driver control)	20.925	6.765
	NSyb-Gal4>CD4-Tom, + (Driver control)	7.75	1.58
	NSyb-Gal4>CD4-Tom, + (Driver control)	4.39167	1.185
	NSyb-Gal4>CD4-Tom, + (Driver control)	2.84167	5.185
	NSyb-Gal4>CD4-Tom, + (Driver control)	7.49167	2.222
	NSyb-Gal4>CD4-Tom, + (Driver control)	2.06667	0.642
	NSyb-Gal4>CD4-Tom, + (Driver control)	11.7	1.877
	NSyb-Gal4>CD4-Tom, + (Driver control)	2.66667	1.235
	NSyb-Gal4>CD4-Tom, + (Driver control)	5.5	0.84
	NSyb-Gal4>CD4-Tom, + (Driver control)	7.66667	1.185
	NSyb-Gal4>CD4-Tom, + (Driver control)	0.75	0.79
	NSyb-Gal4>CD4-Tom, + (Driver control)	1.83333	0.79
	NSyb-Gal4>CD4-Tom, + (Driver control)	1.16667	0.889
	NSyb-Gal4>CD4-Tom, + (Driver control)	10.6333	3.901
	NSyb-Gal4>CD4-Tom, + (Driver control)	5.86667	1.58
	NSyb-Gal4>CD4-Tom, + (Driver control)	0.75	0.988
	NSyb-Gal4>CD4-Tom, + (Driver control)	5.5	1.185
	NSyb-Gal4>CD4-Tom, + (Driver control)	40.5	13.728
	NSyb-Gal4>CD4-Tom, + (Driver control)	23	5.926
	NSyb-Gal4>CD4-Tom, + (Driver control)	24.7	3.802
	NSyb-Gal4>CD4-Tom, + (Driver control)	7.4	9.58
	NSyb-Gal4>CD4-Tom, + (Driver control)	4.1	2.914
	NSyb-Gal4>CD4-Tom, + (Driver control)	4.83333	4.247
	NSyb-Gal4>CD4-Tom, + (Driver control)	5.8	3.259
	NSyb-Gal4>CD4-Tom, + (Driver control)	10.6333	3.506
	NSyb-Gal4>CD4-Tom, + (Driver control)	22.6333	3.16
	NSyb-Gal4>CD4-Tom, + (Driver control)	5	1.481
	NSyb-Gal4>CD4-Tom, + (Driver control)	11.4	1.284
	NSyb-Gal4>CD4-Tom, + (Driver control)	7.15	3.16
	NSyb-Gal4>CD4-Tom, Sqh-RNAi (BDSC #32439)	2.86667	2.914
	NSyb-Gal4>CD4-Tom, Sqh-RNAi (BDSC #32439)	2.33333	2.123
	NSyb-Gal4>CD4-Tom, Sqh-RNAi (BDSC #32439)	1.23333	1.235
	NSyb-Gal4>CD4-Tom, Sqh-RNAi (BDSC #32439)	1.33333	2.963
	NSyb-Gal4>CD4-Tom, Sqh-RNAi (BDSC #32439)	9.7	3.951
	NSyb-Gal4>CD4-Tom, Sqh-RNAi (BDSC #32439)	2.63333	2.312
	NSyb-Gal4>CD4-Tom, Sqh-RNAi (BDSC #32439)	2	1.63
	NSyb-Gal4>CD4-Tom, Sqh-RNAi (BDSC #32439)	1.73333	1.086
	NSyb-Gal4>CD4-Tom, Sqh-RNAi (BDSC #32439)	1	1.037
	NSyb-Gal4>CD4-Tom, Sqh-RNAi (BDSC #32439)	1.33333	0.889
	NSyb-Gal4>CD4-Tom, Sqh-RNAi (BDSC #32439)	2.2	0.543
	NSyb-Gal4>CD4-Tom, Sqh-RNAi (BDSC #32439)	8.9	3.012
	NSyb-Gal4>CD4-Tom, Sqh-RNAi (BDSC #32439)	1.6	0.79
	NSyb-Gal4>CD4-Tom, Sqh-RNAi (BDSC #32439)	13.8333	0.642
	NSyb-Gal4>CD4-Tom, Sqh-RNAi (BDSC #32439)	4.25	3.309
	NSyb-Gal4>CD4-Tom, Sqh-RNAi (BDSC #32439)	1.83333	1.728
	NSyb-Gal4>CD4-Tom, Sqh-RNAi (BDSC #32439)	0.416667	1.58
	NSyb-Gal4>CD4-Tom, Sqh-RNAi (BDSC #32439)	0.333333	0.988
	NSyb-Gal4>CD4-Tom, Sqh-RNAi (BDSC #32439)	2.83333	2.321
	NSyb-Gal4>CD4-Tom, Sqh-RNAi (BDSC #32439)	5.08333	2.025
	NSyb-Gal4>CD4-Tom, Sqh-RNAi (BDSC #32439)	5.91667	13.531
	NSyb-Gal4>CD4-Tom, Sqh-RNAi (BDSC #32439)	1.25	12.198
	NSyb-Gal4>CD4-Tom, Sqh-RNAi (BDSC #32439)	4.33333	10.716
	NSyb-Gal4>CD4-Tom, Sqh-RNAi (BDSC #32439)	1.58333	0.938
	NSyb-Gal4>CD4-Tom, Sqh-RNAi (BDSC #32439)	4.08333	0.691
	NSyb-Gal4>CD4-Tom, Sqh-RNAi (BDSC #32439)	1.58333	0.938
	NSyb-Gal4>CD4-Tom, Sqh-RNAi (BDSC #32439)	3.75	0.889
	NSyb-Gal4>CD4-Tom, Sqh-RNAi (BDSC #32439)	1.25	5.284
	NSyb-Gal4>CD4-Tom, Sqh-RNAi (BDSC #32439)	2.91667	4
	NSyb-Gal4>CD4-Tom, Sqh-RNAi (BDSC #32439)	3.41667	5.235
	NSyb-Gal4>CD4-Tom, Sqh-RNAi (BDSC #32439)	0.916667	3.062
	NSyb-Gal4>CD4-Tom, Sqh-RNAi (BDSC #32439)	8	7.358
	NSyb-Gal4>CD4-Tom, Sqh-RNAi (BDSC #32439)	2.5	2.123
	NSyb-Gal4>CD4-Tom, Sqh-RNAi (BDSC #32439)	1	2.074
	NSyb-Gal4>CD4-Tom, Sqh-RNAi (BDSC #32439)	0.25	1.63
	NSyb-Gal4>CD4-Tom, Sqh-RNAi (BDSC #32439)	1.86667	3.358
	NSyb-Gal4>CD4-Tom, Sqh-RNAi (BDSC #32439)	1.63333	2.222
	NSyb-Gal4>CD4-Tom, Sqh-RNAi (BDSC #32439)	3.6	1.185
	NSyb-Gal4>CD4-Tom, Sqh-RNAi (BDSC #32439)	7	1.679
	NSyb-Gal4>CD4-Tom, Sqh-RNAi (BDSC #32439)	12.6333	19.457
	NSyb-Gal4>CD4-Tom, Sqh-RNAi (BDSC #32439)	0.366667	1.481
	NSyb-Gal4>CD4-Tom, Sqh-RNAi (BDSC #32439)	2.36667	1.086
	NSyb-Gal4>CD4-Tom, Sqh-RNAi (BDSC #32439)	5.6	2.025
	NSyb-Gal4>CD4-Tom, Sqh-RNAi (BDSC #32439)	6.66667	1.333
	NSyb-Gal4>CD4-Tom, Sqh-RNAi (BDSC #32439)	2	1.877
	NSyb-Gal4>CD4-Tom, Sqh-RNAi (BDSC #32439)	2.58333	1.926

## Sheet: Figure 6a-d
Figures 6a-d	MHC-Tropomyosin-GFP
		Unstimulated relaxed						Stimulated relaxed						Stimulated stretched
	Data 1 - Contraction graph larva 1	Frame number	Time (s)	m6 length (µm) in A3	m6 length/maximal extension	Contractility		Frame number	Time (s)	m6 length (µm) in A3	m6 length/maximal extension	Contractility		Frame number	Time (s)	m6 length (µm) in A3	m6 length/maximal extension	Contractility
	Representated in Figure 6b	1	0.5	215.334	0.984758	0.0152424		1	0.5	177.003	0.797311	0.202689		1	0.5	292.5	0.983193	0.0168067
		2	1	215.334	0.984758	0.0152424		2	1	181.003	0.815329	0.184671		2	1	290.504	0.976484	0.023516
		3	1.5	215.334	0.984758	0.0152424		3	1.5	183.003	0.824338	0.175662		3	1.5	290.504	0.976484	0.023516
		4	2	215.334	0.984758	0.0152424		4	2	177.003	0.797311	0.202689		4	2	290.504	0.976484	0.023516
		5	2.5	213.334	0.975611	0.0243887		5	2.5	174	0.783784	0.216216		5	2.5	290.504	0.976484	0.023516
		6	3	214.668	0.981712	0.0182881		6	3	176	0.792793	0.207207		6	3	288.504	0.969761	0.0302387
		7	3.5	214.668	0.981712	0.0182881		7	3.5	181.003	0.815329	0.184671		7	3.5	286.504	0.963039	0.0369613
		8	4	214.668	0.981712	0.0182881		8	4	186.011	0.837887	0.162113		8	4	286.504	0.963039	0.0369613
		9	4.5	214.668	0.981712	0.0182881		9	4.5	198	0.891892	0.108108		9	4.5	286.504	0.963039	0.0369613
		10	5	214.668	0.981712	0.0182881		10	5	203.002	0.914423	0.0855766		10	5	286.504	0.963039	0.0369613
		11	5.5	214.668	0.981712	0.0182881		11	5.5	205	0.923423	0.0765766		11	5.5	286.504	0.963039	0.0369613
		12	6	214.668	0.981712	0.0182881		12	6	201.002	0.905414	0.0945856		12	6	286.504	0.963039	0.0369613
		13	6.5	214.668	0.981712	0.0182881		13	6.5	197.01	0.887432	0.112568		13	6.5	283.5	0.952941	0.0470588
		14	7	214.668	0.981712	0.0182881		14	7	194.003	0.873887	0.126113		14	7	283.5	0.952941	0.0470588
		15	7.5	213.004	0.974102	0.0258978		15	7.5	194.003	0.873887	0.126113		15	7.5	282.504	0.949593	0.0504067
		16	8	213.004	0.974102	0.0258978		16	8	194.003	0.873887	0.126113		16	8	282.504	0.949593	0.0504067
		17	8.5	213.004	0.974102	0.0258978		17	8.5	187.011	0.842392	0.157608		17	8.5	277.007	0.931116	0.068884
		18	9	213.004	0.974102	0.0258978		18	9	184.003	0.828842	0.171158		18	9	277.007	0.931116	0.068884
		19	9.5	213.004	0.974102	0.0258978		19	9.5	192.01	0.86491	0.13509		19	9.5	277.007	0.931116	0.068884
		20	10	213.004	0.974102	0.0258978		20	10	205.01	0.923468	0.0765315		20	10	277.007	0.931116	0.068884
		21	10.5	215.671	0.986299	0.0137012		21	10.5	205.01	0.923468	0.0765315		21	10.5	278.007	0.934477	0.0655227
		22	11	215.671	0.986299	0.0137012		22	11	205.01	0.923468	0.0765315		22	11	278.007	0.934477	0.0655227
		23	11.5	215.671	0.986299	0.0137012		23	11.5	205.01	0.923468	0.0765315		23	11.5	278.007	0.934477	0.0655227
		24	12	215.671	0.986299	0.0137012		24	12	200.002	0.90091	0.0990901		24	12	278.007	0.934477	0.0655227
		25	12.5	215.671	0.986299	0.0137012		25	12.5	195	0.878378	0.121622		25	12.5	278.007	0.934477	0.0655227
		26	13	215.671	0.986299	0.0137012		26	13	190.003	0.855869	0.144131		26	13	278.007	0.934477	0.0655227
		27	13.5	215.671	0.986299	0.0137012		27	13.5	195.003	0.878392	0.121608		27	13.5	278.007	0.934477	0.0655227
		28	14	215.671	0.986299	0.0137012		28	14	208.002	0.936946	0.0630541		28	14	278.007	0.934477	0.0655227
		29	14.5	212.668	0.972566	0.0274344		29	14.5	208.002	0.936946	0.0630541		29	14.5	283.002	0.951267	0.0487328
		30	15	212.668	0.972566	0.0274344		30	15	213.002	0.959468	0.0405315		30	15	283.002	0.951267	0.0487328
		31	15.5	212.668	0.972566	0.0274344		31	15.5	213.002	0.959468	0.0405315		31	15.5	283.002	0.951267	0.0487328
		32	16	212.668	0.972566	0.0274344		32	16	210	0.945946	0.0540541		32	16	283.002	0.951267	0.0487328
		33	16.5	214.668	0.981712	0.0182881		33	16.5	209	0.941441	0.0585586		33	16.5	283.002	0.951267	0.0487328
		34	17	214.668	0.981712	0.0182881		34	17	197	0.887387	0.112613		34	17	283.002	0.951267	0.0487328
		35	17.5	214.668	0.981712	0.0182881		35	17.5	197	0.887387	0.112613		35	17.5	283.002	0.951267	0.0487328
		36	18	214.668	0.981712	0.0182881		36	18	222	1	0		36	18	283.002	0.951267	0.0487328
		37	18.5	214.668	0.981712	0.0182881		37	18.5	193	0.869369	0.130631		37	18.5	286.007	0.961368	0.0386319
		38	19	214.668	0.981712	0.0182881		38	19	193	0.869369	0.130631		38	19	286.007	0.961368	0.0386319
		39	19.5	214.668	0.981712	0.0182881		39	19.5	173	0.779279	0.220721		39	19.5	286.007	0.961368	0.0386319
		40	20	214.668	0.981712	0.0182881		40	20	173	0.779279	0.220721		40	20	288.016	0.968121	0.031879
		41	20.5	214.668	0.981712	0.0182881		41	20.5	186.003	0.837851	0.162149		41	20.5	290.016	0.974844	0.0251563
		42	21	214.668	0.981712	0.0182881		42	21	186.003	0.837851	0.162149		42	21	290.016	0.974844	0.0251563
		43	21.5	214.668	0.981712	0.0182881		43	21.5	186.003	0.837851	0.162149		43	21.5	290.016	0.974844	0.0251563
		44	22	213.337	0.975625	0.024375		44	22	186.003	0.837851	0.162149		44	22	290.016	0.974844	0.0251563
		45	22.5	213.337	0.975625	0.024375		45	22.5	186.003	0.837851	0.162149		45	22.5	294.027	0.988326	0.0116739
		46	23	213.337	0.975625	0.024375		46	23	183.011	0.824374	0.175626		46	23	294.027	0.988326	0.0116739
		47	23.5	212.001	0.969515	0.0304847		47	23.5	180.003	0.810824	0.189176		47	23.5	294.027	0.988326	0.0116739
		48	24	212.001	0.969515	0.0304847		48	24	187.011	0.842392	0.157608		48	24	294.027	0.988326	0.0116739
		49	24.5	212.001	0.969515	0.0304847		49	24.5	199.01	0.896441	0.103559		49	24.5	294.027	0.988326	0.0116739
		50	25	212.001	0.969515	0.0304847		50	25	206.01	0.927973	0.072027		50	25	294.027	0.988326	0.0116739
		51	25.5	212.001	0.969515	0.0304847		51	25.5	200.002	0.90091	0.0990901		51	25.5	294.027	0.988326	0.0116739
		52	26	209.668	0.958846	0.0411539		52	26	200.002	0.90091	0.0990901		52	26	294.027	0.988326	0.0116739
		53	26.5	212.001	0.969515	0.0304847		53	26.5	200.002	0.90091	0.0990901		53	26.5	294.027	0.988326	0.0116739
		54	27	212.001	0.969515	0.0304847		54	27	200.002	0.90091	0.0990901		54	27	294.027	0.988326	0.0116739
		55	27.5	212.001	0.969515	0.0304847		55	27.5	200.002	0.90091	0.0990901		55	27.5	294.027	0.988326	0.0116739
		56	28	212.001	0.969515	0.0304847		56	28	208	0.936937	0.0630631		56	28	294.027	0.988326	0.0116739
		57	28.5	214	0.978657	0.021343		57	28.5	205	0.923423	0.0765766		57	28.5	294.027	0.988326	0.0116739
		58	29	214	0.978657	0.021343		58	29	200	0.900901	0.0990991		58	29	294.027	0.988326	0.0116739
		59	29.5	214	0.978657	0.021343		59	29.5	184	0.828829	0.171171		59	29.5	294.027	0.988326	0.0116739
		60	30	214	0.978657	0.021343		60	30	181	0.815315	0.184685		60	30	294.027	0.988326	0.0116739
		61	30.5	213.333	0.975607	0.0243933		61	30.5	196	0.882883	0.117117		61	30.5	294.027	0.988326	0.0116739
		62	31	213.333	0.975607	0.0243933		62	31	205.002	0.923432	0.0765676		62	31	294.027	0.988326	0.0116739
		63	31.5	213.333	0.975607	0.0243933		63	31.5	205.002	0.923432	0.0765676		63	31.5	294.027	0.988326	0.0116739
		64	32	213.333	0.975607	0.0243933		64	32	199.01	0.896441	0.103559		64	32	294.027	0.988326	0.0116739
		65	32.5	213.333	0.975607	0.0243933		65	32.5	199.01	0.896441	0.103559		65	32.5	294.027	0.988326	0.0116739
		66	33	213.333	0.975607	0.0243933		66	33	197	0.887387	0.112613		66	33	294.027	0.988326	0.0116739
		67	33.5	215.668	0.986285	0.0137149		67	33.5	187.003	0.842356	0.157644		67	33.5	291.027	0.978242	0.021758
		68	34	215.668	0.986285	0.0137149		68	34	185.003	0.833347	0.166653		68	34	291.027	0.978242	0.021758
		69	34.5	213.667	0.977134	0.0228658		69	34.5	198	0.891892	0.108108		69	34.5	291.027	0.978242	0.021758
		70	35	213.667	0.977134	0.0228658		70	35	205	0.923423	0.0765766		70	35	291.027	0.978242	0.021758
		71	35.5	213.667	0.977134	0.0228658		71	35.5	205	0.923423	0.0765766		71	35.5	291.027	0.978242	0.021758
		72	36	213.667	0.977134	0.0228658		72	36	205	0.923423	0.0765766		72	36	291.027	0.978242	0.021758
		73	36.5	213.667	0.977134	0.0228658		73	36.5	209.038	0.941613	0.0583874		73	36.5	291.027	0.978242	0.021758
		74	37	213.667	0.977134	0.0228658		74	37	208	0.936937	0.0630631		74	37	291.027	0.978242	0.021758
		75	37.5	213.667	0.977134	0.0228658		75	37.5	214.002	0.963973	0.036027		75	37.5	294.007	0.988259	0.0117412
		76	38	213.667	0.977134	0.0228658		76	38	214.002	0.963973	0.036027		76	38	294.007	0.988259	0.0117412
		77	38.5	216	0.987803	0.0121966		77	38.5	209.01	0.941486	0.0585135		77	38.5	294.007	0.988259	0.0117412
		78	39	216	0.987803	0.0121966		78	39	187.011	0.842392	0.157608		78	39	294.007	0.988259	0.0117412
		79	39.5	216	0.987803	0.0121966		79	39.5	172.003	0.774788	0.225212		79	39.5	294.007	0.988259	0.0117412
		80	40	216	0.987803	0.0121966		80	40	188.011	0.846896	0.153104		80	40	294.007	0.988259	0.0117412
		81	40.5	216	0.987803	0.0121966		81	40.5	188.011	0.846896	0.153104		81	40.5	294.007	0.988259	0.0117412
		82	41	216	0.987803	0.0121966		82	41	188.011	0.846896	0.153104		82	41	294.007	0.988259	0.0117412
		83	41.5	218.667	1	0		83	41.5	188.011	0.846896	0.153104		83	41.5	294.007	0.988259	0.0117412
		84	42	218.667	1	0		84	42	183.011	0.824374	0.175626		84	42	294.007	0.988259	0.0117412
		85	42.5	218.667	1	0		85	42.5	173.003	0.779293	0.220707		85	42.5	294.007	0.988259	0.0117412
		86	43	218.667	1	0		86	43	173.003	0.779293	0.220707		86	43	294.007	0.988259	0.0117412
		87	43.5	217.667	0.995427	0.00457316		87	43.5	178.003	0.801815	0.198185		87	43.5	294.007	0.988259	0.0117412
		88	44	217.667	0.995427	0.00457316		88	44	182.003	0.819833	0.180167		88	44	291.007	0.978175	0.0218252
		89	44.5	217.667	0.995427	0.00457316		89	44.5	182.003	0.819833	0.180167		89	44.5	290.504	0.976484	0.023516
		90	45	216.001	0.987808	0.0121921		90	45	194.003	0.873887	0.126113		90	45	290.504	0.976484	0.023516
		91	45.5	213.337	0.975625	0.024375		91	45.5	194.003	0.873887	0.126113		91	45.5	290.504	0.976484	0.023516
		92	46	213.337	0.975625	0.024375		92	46	194.003	0.873887	0.126113		92	46	290.504	0.976484	0.023516
		93	46.5	213.337	0.975625	0.024375		93	46.5	194.003	0.873887	0.126113		93	46.5	290.504	0.976484	0.023516
		94	47	212.338	0.971056	0.0289436		94	47	194.003	0.873887	0.126113		94	47	290.504	0.976484	0.023516
		95	47.5	212.338	0.971056	0.0289436		95	47.5	187.003	0.842356	0.157644		95	47.5	290.504	0.976484	0.023516
		96	48	212.338	0.971056	0.0289436		96	48	182	0.81982	0.18018		96	48	290.504	0.976484	0.023516
		97	48.5	212.338	0.971056	0.0289436		97	48.5	182	0.81982	0.18018		97	48.5	290.504	0.976484	0.023516
		98	49	212.338	0.971056	0.0289436		98	49	182	0.81982	0.18018		98	49	291	0.978151	0.0218487
		99	49.5	212.338	0.971056	0.0289436		99	49.5	195	0.878378	0.121622		99	49.5	291	0.978151	0.0218487
		100	50	212.338	0.971056	0.0289436		100	50	195	0.878378	0.121622		100	50	289	0.971429	0.0285714
		101	50.5	214.001	0.978662	0.0213384		101	50.5	195	0.878378	0.121622		101	50.5	289	0.971429	0.0285714
		102	51	214.001	0.978662	0.0213384		102	51	185	0.833333	0.166667		102	51	289	0.971429	0.0285714
		103	51.5	214.001	0.978662	0.0213384		103	51.5	178	0.801802	0.198198		103	51.5	289	0.971429	0.0285714
		104	52	214.001	0.978662	0.0213384		104	52	194.003	0.873887	0.126113		104	52	289	0.971429	0.0285714
		105	52.5	214.001	0.978662	0.0213384		105	52.5	194.003	0.873887	0.126113		105	52.5	289	0.971429	0.0285714
		106	53	214.001	0.978662	0.0213384		106	53	196	0.882883	0.117117		106	53	289	0.971429	0.0285714
		107	53.5	214.001	0.978662	0.0213384		107	53.5	196	0.882883	0.117117		107	53.5	289	0.971429	0.0285714
		108	54	214.001	0.978662	0.0213384		108	54	201.002	0.905414	0.0945856		108	54	289	0.971429	0.0285714
		109	54.5	214.001	0.978662	0.0213384		109	54.5	198.003	0.891905	0.108095		109	54.5	289	0.971429	0.0285714
		110	55	214.001	0.978662	0.0213384		110	55	194.003	0.873887	0.126113		110	55	289	0.971429	0.0285714
		111	55.5	214.001	0.978662	0.0213384		111	55.5	206.002	0.927937	0.0720631		111	55.5	289	0.971429	0.0285714
		112	56	214.001	0.978662	0.0213384		112	56	185.011	0.833383	0.166617		112	56	289	0.971429	0.0285714
		113	56.5	214.001	0.978662	0.0213384		113	56.5	159	0.716216	0.283784		113	56.5	289	0.971429	0.0285714
		114	57	214.001	0.978662	0.0213384		114	57	161	0.725225	0.274775		114	57	292.5	0.983193	0.0168067
		115	57.5	214.001	0.978662	0.0213384		115	57.5	170.003	0.765779	0.234221		115	57.5	292.5	0.983193	0.0168067
		116	58	214.001	0.978662	0.0213384		116	58	178	0.801802	0.198198		116	58	292.5	0.983193	0.0168067
		117	58.5	214.001	0.978662	0.0213384		117	58.5	185.003	0.833347	0.166653		117	58.5	292.5	0.983193	0.0168067
		118	59	214.001	0.978662	0.0213384		118	59	180.003	0.810824	0.189176		118	59	292.5	0.983193	0.0168067
		119	59.5	214.001	0.978662	0.0213384		119	59.5	176.003	0.792806	0.207194		119	59.5	297.5	1	0
		120	60	214.001	0.978662	0.0213384		120	60	176.003	0.792806	0.207194		120	60	297.5	1	0
			Maximal extension	218.667	Mean contractility	0.0204848			Maximal extension	222	Mean contractility	0.133693			Maximal extension	297.5	Mean contractility	0.0278376
					Max contractility	0.0411539					Max contractility	0.283784					Max contractility	0.068884
		Unstimulated relaxed						Stimulated relaxed						Stimulated stretched
	Data 2 - Contraction graph larva 2	Frame number	Time (s)	m6 length (µm) in A3	m6 length/maximal extension	Contractility		Frame number	Time (s)	m6 length (µm) in A3	m6 length/maximal extension	Contractility		Frame number	Time (s)	m6 length (µm) in A3	m6 length/maximal extension	Contractility
		1	0.5	226.515	0.991369	0.00863069		1	0.5	191.17	0.920809	0.0791914		1	0.5	250.391	0.985202	0.0147982
		2	1	226.515	0.991369	0.00863069		2	1	191.17	0.920809	0.0791914		2	1	250.391	0.985202	0.0147982
		3	1.5	226.515	0.991369	0.00863069		3	1.5	194.003	0.934454	0.0655457		3	1.5	250.391	0.985202	0.0147982
		4	2	226.515	0.991369	0.00863069		4	2	194.003	0.934454	0.0655457		4	2	250.391	0.985202	0.0147982
		5	2.5	226.515	0.991369	0.00863069		5	2.5	193.445	0.931767	0.0682334		5	2.5	247.081	0.972178	0.0278219
		6	3	226.515	0.991369	0.00863069		6	3	191.474	0.922273	0.0777271		6	3	247.081	0.972178	0.0278219
		7	3.5	227.985	0.997803	0.00219706		7	3.5	181.51	0.874279	0.125721		7	3.5	247.081	0.972178	0.0278219
		8	4	227.985	0.997803	0.00219706		8	4	165.29	0.796152	0.203848		8	4	249.972	0.983553	0.0164469
		9	4.5	227.985	0.997803	0.00219706		9	4.5	158.734	0.764574	0.235426		9	4.5	249.972	0.983553	0.0164469
		10	5	227.985	0.997803	0.00219706		10	5	162.011	0.780358	0.219642		10	5	249.972	0.983553	0.0164469
		11	5.5	227.985	0.997803	0.00219706		11	5.5	164.634	0.792993	0.207007		11	5.5	249.972	0.983553	0.0164469
		12	6	227.985	0.997803	0.00219706		12	6	167.259	0.805637	0.194363		12	6	249.972	0.983553	0.0164469
		13	6.5	227.985	0.997803	0.00219706		13	6.5	168.689	0.812524	0.187476		13	6.5	249.972	0.983553	0.0164469
		14	7	227.985	0.997803	0.00219706		14	7	168.689	0.812524	0.187476		14	7	249.972	0.983553	0.0164469
		15	7.5	227.985	0.997803	0.00219706		15	7.5	166.603	0.802477	0.197523		15	7.5	249.972	0.983553	0.0164469
		16	8	227.985	0.997803	0.00219706		16	8	167.705	0.807785	0.192215		16	8	249.972	0.983553	0.0164469
		17	8.5	227.985	0.997803	0.00219706		17	8.5	167.705	0.807785	0.192215		17	8.5	251.294	0.988755	0.0112452
		18	9	227.985	0.997803	0.00219706		18	9	170.658	0.822008	0.177992		18	9	248.159	0.97642	0.0235804
		19	9.5	227.985	0.997803	0.00219706		19	9.5	171.432	0.825737	0.174263		19	9.5	248.159	0.97642	0.0235804
		20	10	226.809	0.992656	0.00734396		20	10	175.487	0.845268	0.154732		20	10	248.159	0.97642	0.0235804
		21	10.5	226.809	0.992656	0.00734396		21	10.5	175.487	0.845268	0.154732		21	10.5	248.159	0.97642	0.0235804
		22	11	226.809	0.992656	0.00734396		22	11	175.487	0.845268	0.154732		22	11	248.159	0.97642	0.0235804
		23	11.5	226.809	0.992656	0.00734396		23	11.5	170.897	0.82316	0.17684		23	11.5	248.159	0.97642	0.0235804
		24	12	228.09	0.998262	0.00173752		24	12	170.897	0.82316	0.17684		24	12	253.052	0.995672	0.00432812
		25	12.5	228.09	0.998262	0.00173752		25	12.5	170.897	0.82316	0.17684		25	12.5	250.504	0.985646	0.0143536
		26	13	228.09	0.998262	0.00173752		26	13	170.897	0.82316	0.17684		26	13	250.504	0.985646	0.0143536
		27	13.5	228.09	0.998262	0.00173752		27	13.5	170.897	0.82316	0.17684		27	13.5	250.504	0.985646	0.0143536
		28	14	228.09	0.998262	0.00173752		28	14	171.675	0.826907	0.173093		28	14	250.504	0.985646	0.0143536
		29	14.5	228.09	0.998262	0.00173752		29	14.5	173.891	0.837581	0.162419		29	14.5	254.152	1	0
		30	15	226.617	0.991816	0.00818427		30	15	173.891	0.837581	0.162419		30	15	250.411	0.98528	0.0147195
		31	15.5	226.617	0.991816	0.00818427		31	15.5	184.089	0.886702	0.113298		31	15.5	250.411	0.98528	0.0147195
		32	16	226.617	0.991816	0.00818427		32	16	191.017	0.920072	0.0799283		32	16	252.169	0.992198	0.00780242
		33	16.5	226.617	0.991816	0.00818427		33	16.5	189.71	0.913776	0.0862238		33	16.5	252.169	0.992198	0.00780242
		34	17	226.617	0.991816	0.00818427		34	17	181.873	0.876028	0.123972		34	17	252.169	0.992198	0.00780242
		35	17.5	226.617	0.991816	0.00818427		35	17.5	171.303	0.825115	0.174885		35	17.5	252.169	0.992198	0.00780242
		36	18	226.617	0.991816	0.00818427		36	18	162.648	0.783427	0.216573		36	18	252.169	0.992198	0.00780242
		37	18.5	226.617	0.991816	0.00818427		37	18.5	162.648	0.783427	0.216573		37	18.5	252.169	0.992198	0.00780242
		38	19	226.617	0.991816	0.00818427		38	19	160.456	0.772868	0.227132		38	19	252.169	0.992198	0.00780242
		39	19.5	226.617	0.991816	0.00818427		39	19.5	165.808	0.798647	0.201353		39	19.5	252.169	0.992198	0.00780242
		40	20	226.617	0.991816	0.00818427		40	20	165.808	0.798647	0.201353		40	20	252.169	0.992198	0.00780242
		41	20.5	226.617	0.991816	0.00818427		41	20.5	165.808	0.798647	0.201353		41	20.5	252.169	0.992198	0.00780242
		42	21	226.617	0.991816	0.00818427		42	21	169.719	0.817486	0.182514		42	21	252.169	0.992198	0.00780242
		43	21.5	226.617	0.991816	0.00818427		43	21.5	169.859	0.81816	0.18184		43	21.5	252.169	0.992198	0.00780242
		44	22	226.617	0.991816	0.00818427		44	22	174.051	0.838352	0.161648		44	22	252.169	0.992198	0.00780242
		45	22.5	226.617	0.991816	0.00818427		45	22.5	177.889	0.856838	0.143162		45	22.5	252.169	0.992198	0.00780242
		46	23	226.617	0.991816	0.00818427		46	23	190.15	0.915896	0.0841044		46	23	252.169	0.992198	0.00780242
		47	23.5	226.617	0.991816	0.00818427		47	23.5	192.898	0.929132	0.0708681		47	23.5	252.169	0.992198	0.00780242
		48	24	226.617	0.991816	0.00818427		48	24	197.434	0.95098	0.0490196		48	24	252.169	0.992198	0.00780242
		49	24.5	226.617	0.991816	0.00818427		49	24.5	202.44	0.975093	0.0249072		49	24.5	252.169	0.992198	0.00780242
		50	25	228.487	1	0		50	25	202.44	0.975093	0.0249072		50	25	252.169	0.992198	0.00780242
		51	25.5	228.487	1	0		51	25.5	206.318	0.993772	0.00622799		51	25.5	252.169	0.992198	0.00780242
		52	26	228.487	1	0		52	26	207.611	1	0		52	26	252.169	0.992198	0.00780242
		53	26.5	227.203	0.99438	0.00561958		53	26.5	202.76	0.976634	0.0233658		53	26.5	252.169	0.992198	0.00780242
		54	27	227.203	0.99438	0.00561958		54	27	192.251	0.926015	0.0739845		54	27	249.955	0.983486	0.0165137
		55	27.5	227.203	0.99438	0.00561958		55	27.5	181.579	0.874612	0.125388		55	27.5	249.955	0.983486	0.0165137
		56	28	227.203	0.99438	0.00561958		56	28	180.933	0.8715	0.1285		56	28	251.853	0.990954	0.00904577
		57	28.5	227.203	0.99438	0.00561958		57	28.5	176.082	0.848134	0.151866		57	28.5	251.853	0.990954	0.00904577
		58	29	227.203	0.99438	0.00561958		58	29	170.273	0.820154	0.179846		58	29	251.853	0.990954	0.00904577
		59	29.5	227.203	0.99438	0.00561958		59	29.5	170.273	0.820154	0.179846		59	29.5	251.853	0.990954	0.00904577
		60	30	227.203	0.99438	0.00561958		60	30	170.273	0.820154	0.179846		60	30	251.853	0.990954	0.00904577
		61	30.5	227.203	0.99438	0.00561958		61	30.5	170.273	0.820154	0.179846		61	30.5	251.853	0.990954	0.00904577
		62	31	227.203	0.99438	0.00561958		62	31	168.001	0.80921	0.19079		62	31	251.853	0.990954	0.00904577
		63	31.5	226.032	0.989255	0.0107446		63	31.5	168.001	0.80921	0.19079		63	31.5	251.853	0.990954	0.00904577
		64	32	226.032	0.989255	0.0107446		64	32	177.874	0.856766	0.143234		64	32	251.853	0.990954	0.00904577
		65	32.5	226.032	0.989255	0.0107446		65	32.5	191.617	0.922962	0.0770383		65	32.5	251.853	0.990954	0.00904577
		66	33	226.032	0.989255	0.0107446		66	33	196.266	0.945355	0.0546455		66	33	251.853	0.990954	0.00904577
		67	33.5	226.032	0.989255	0.0107446		67	33.5	196.266	0.945355	0.0546455		67	33.5	251.853	0.990954	0.00904577
		68	34	226.032	0.989255	0.0107446		68	34	202.768	0.976673	0.0233273		68	34	251.853	0.990954	0.00904577
		69	34.5	226.032	0.989255	0.0107446		69	34.5	202.768	0.976673	0.0233273		69	34.5	251.853	0.990954	0.00904577
		70	35	226.032	0.989255	0.0107446		70	35	202.768	0.976673	0.0233273		70	35	251.853	0.990954	0.00904577
		71	35.5	226.032	0.989255	0.0107446		71	35.5	197.649	0.952016	0.047984		71	35.5	251.853	0.990954	0.00904577
		72	36	226.032	0.989255	0.0107446		72	36	179.333	0.863793	0.136207		72	36	251.853	0.990954	0.00904577
		73	36.5	226.032	0.989255	0.0107446		73	36.5	172.377	0.830288	0.169712		73	36.5	251.853	0.990954	0.00904577
		74	37	226.032	0.989255	0.0107446		74	37	168.34	0.810843	0.189157		74	37	251.853	0.990954	0.00904577
		75	37.5	226.032	0.989255	0.0107446		75	37.5	168.34	0.810843	0.189157		75	37.5	251.853	0.990954	0.00904577
		76	38	226.032	0.989255	0.0107446		76	38	168.34	0.810843	0.189157		76	38	251.853	0.990954	0.00904577
		77	38.5	226.032	0.989255	0.0107446		77	38.5	168.34	0.810843	0.189157		77	38.5	251.853	0.990954	0.00904577
		78	39	226.032	0.989255	0.0107446		78	39	164.278	0.791278	0.208722		78	39	251.853	0.990954	0.00904577
		79	39.5	226.032	0.989255	0.0107446		79	39.5	164.278	0.791278	0.208722		79	39.5	251.853	0.990954	0.00904577
		80	40	226.032	0.989255	0.0107446		80	40	162.175	0.781148	0.218852		80	40	251.853	0.990954	0.00904577
		81	40.5	226.032	0.989255	0.0107446		81	40.5	170.652	0.82198	0.17802		81	40.5	242.14	0.952737	0.0472631
		82	41	228.09	0.998262	0.00173752		82	41	170.652	0.82198	0.17802		82	41	250.238	0.9846	0.0154002
		83	41.5	228.09	0.998262	0.00173752		83	41.5	175.642	0.846015	0.153985		83	41.5	250.238	0.9846	0.0154002
		84	42	228.09	0.998262	0.00173752		84	42	176.59	0.850581	0.149419		84	42	250.238	0.9846	0.0154002
		85	42.5	228.09	0.998262	0.00173752		85	42.5	179.838	0.866226	0.133774		85	42.5	246.778	0.970986	0.0290141
		86	43	227.694	0.996529	0.00347066		86	43	181.138	0.872487	0.127513		86	43	246.778	0.970986	0.0290141
		87	43.5	227.694	0.996529	0.00347066		87	43.5	183.385	0.883311	0.116689		87	43.5	246.044	0.968098	0.0319022
		88	44	227.694	0.996529	0.00347066		88	44	183.385	0.883311	0.116689		88	44	246.044	0.968098	0.0319022
		89	44.5	227.694	0.996529	0.00347066		89	44.5	186.488	0.898257	0.101743		89	44.5	246.044	0.968098	0.0319022
		90	45	227.694	0.996529	0.00347066		90	45	186.488	0.898257	0.101743		90	45	246.044	0.968098	0.0319022
		91	45.5	227.694	0.996529	0.00347066		91	45.5	185.187	0.89199	0.10801		91	45.5	246.044	0.968098	0.0319022
		92	46	227.694	0.996529	0.00347066		92	46	174.491	0.840471	0.159529		92	46	246.044	0.968098	0.0319022
		93	46.5	227.694	0.996529	0.00347066		93	46.5	171.162	0.824436	0.175564		93	46.5	246.044	0.968098	0.0319022
		94	47	227.694	0.996529	0.00347066		94	47	168.415	0.811205	0.188795		94	47	246.044	0.968098	0.0319022
		95	47.5	227.694	0.996529	0.00347066		95	47.5	163.954	0.789717	0.210283		95	47.5	246.044	0.968098	0.0319022
		96	48	227.694	0.996529	0.00347066		96	48	165.261	0.796013	0.203987		96	48	248.989	0.979685	0.0203146
		97	48.5	227.694	0.996529	0.00347066		97	48.5	163.169	0.785936	0.214064		97	48.5	248.989	0.979685	0.0203146
		98	49	227.694	0.996529	0.00347066		98	49	163.169	0.785936	0.214064		98	49	246.264	0.968963	0.0310365
		99	49.5	227.694	0.996529	0.00347066		99	49.5	165.914	0.799158	0.200842		99	49.5	246.264	0.968963	0.0310365
		100	50	227.694	0.996529	0.00347066		100	50	171.275	0.82498	0.17502		100	50	246.264	0.968963	0.0310365
		101	50.5	227.694	0.996529	0.00347066		101	50.5	180.819	0.870951	0.129049		101	50.5	244.201	0.960846	0.0391537
		102	51	227.694	0.996529	0.00347066		102	51	190.888	0.91945	0.0805497		102	51	244.201	0.960846	0.0391537
		103	51.5	227.694	0.996529	0.00347066		103	51.5	192.851	0.928906	0.0710945		103	51.5	244.201	0.960846	0.0391537
		104	52	227.694	0.996529	0.00347066		104	52	194.815	0.938366	0.0616345		104	52	244.201	0.960846	0.0391537
		105	52.5	227.694	0.996529	0.00347066		105	52.5	194.815	0.938366	0.0616345		105	52.5	244.201	0.960846	0.0391537
		106	53	227.694	0.996529	0.00347066		106	53	194.691	0.937768	0.0622318		106	53	244.201	0.960846	0.0391537
		107	53.5	227.694	0.996529	0.00347066		107	53.5	181.604	0.874732	0.125268		107	53.5	244.201	0.960846	0.0391537
		108	54	227.694	0.996529	0.00347066		108	54	173.629	0.836319	0.163681		108	54	245.678	0.966658	0.0333423
		109	54.5	226.523	0.991404	0.00859568		109	54.5	165.13	0.795382	0.204618		109	54.5	245.678	0.966658	0.0333423
		110	55	226.523	0.991404	0.00859568		110	55	156.37	0.753187	0.246813		110	55	245.678	0.966658	0.0333423
		111	55.5	226.523	0.991404	0.00859568		111	55.5	156.37	0.753187	0.246813		111	55.5	244.354	0.961448	0.0385517
		112	56	226.523	0.991404	0.00859568		112	56	160.555	0.773345	0.226655		112	56	244.354	0.961448	0.0385517
		113	56.5	226.523	0.991404	0.00859568		113	56.5	158.079	0.761419	0.238581		113	56.5	244.354	0.961448	0.0385517
		114	57	226.523	0.991404	0.00859568		114	57	158.079	0.761419	0.238581		114	57	244.354	0.961448	0.0385517
		115	57.5	226.523	0.991404	0.00859568		115	57.5	160.689	0.773991	0.226009		115	57.5	244.354	0.961448	0.0385517
		116	58	226.523	0.991404	0.00859568		116	58	160.689	0.773991	0.226009		116	58	244.354	0.961448	0.0385517
		117	58.5	228.281	0.999098	0.000901583		117	58.5	157.942	0.760759	0.239241		117	58.5	244.354	0.961448	0.0385517
		118	59	227.005	0.993514	0.00648615		118	59	157.942	0.760759	0.239241		118	59	244.354	0.961448	0.0385517
		119	59.5	227.005	0.993514	0.00648615		119	59.5	174.152	0.838838	0.161162		119	59.5	244.354	0.961448	0.0385517
		120	60	227.005	0.993514	0.00648615		120	60	177.685	0.855855	0.144145		120	60	246.926	0.971568	0.0284318
			Maximal extension	228.487	Mean contractility	0.00600063			Maximal extension	207.611	Mean contractility	0.149166			Maximal extension	254.152	Mean contractility	0.0190605
					Max contractility	0.0107446					Max contractility	0.246813					Max contractility	0.0472631
		Unstimulated relaxed						Stimulated relaxed						Stimulated stretched
	Data 3 - Contraction graph larva 3	Frame number	Time (s)	m6 length (µm) in A3	m6 length/maximal extension	Contractility		Frame number	Time (s)	m6 length (µm) in A3	m6 length/maximal extension	Contractility		Frame number	Time (s)	m6 length (µm) in A3	m6 length/maximal extension	Contractility
		1	0.5	269.364	1	0		1	0.5	248.002	0.99727	0.00273041		1	0.5	294.835	0.91462	0.0853802
		2	1	269.364	1	0		2	1	242.834	0.976488	0.023512		2	1	294.835	0.91462	0.0853802
		3	1.5	269.364	1	0		3	1.5	231.334	0.930244	0.069756		3	1.5	296.17	0.918761	0.0812389
		4	2	269.364	1	0		4	2	216.668	0.871269	0.128731		4	2	296.17	0.918761	0.0812389
		5	2.5	269.364	1	0		5	2.5	197.374	0.793683	0.206317		5	2.5	300.174	0.931182	0.0688179
		6	3	269.364	1	0		6	3	191.375	0.76956	0.23044		6	3	296.007	0.918255	0.0817445
		7	3.5	269.364	1	0		7	3.5	191.375	0.76956	0.23044		7	3.5	295.015	0.915178	0.0848218
		8	4	269.364	1	0		8	4	196.073	0.788452	0.211548		8	4	299.836	0.930134	0.0698664
		9	4.5	269.364	1	0		9	4.5	196.073	0.788452	0.211548		9	4.5	294.667	0.914099	0.0859014
		10	5	269.364	1	0		10	5	196.073	0.788452	0.211548		10	5	294.667	0.914099	0.0859014
		11	5.5	269.364	1	0		11	5.5	193.426	0.777808	0.222192		11	5.5	290.674	0.901712	0.0982882
		12	6	269.364	1	0		12	6	193.426	0.777808	0.222192		12	6	288.003	0.893426	0.106574
		13	6.5	269.364	1	0		13	6.5	193.426	0.777808	0.222192		13	6.5	288.003	0.893426	0.106574
		14	7	269.364	1	0		14	7	193.426	0.777808	0.222192		14	7	288.003	0.893426	0.106574
		15	7.5	269.364	1	0		15	7.5	192.074	0.772371	0.227629		15	7.5	288.003	0.893426	0.106574
		16	8	267.421	0.992787	0.00721329		16	8	210.086	0.844801	0.155199		16	8	288.003	0.893426	0.106574
		17	8.5	267.421	0.992787	0.00721329		17	8.5	218.749	0.879637	0.120363		17	8.5	288.003	0.893426	0.106574
		18	9	267.421	0.992787	0.00721329		18	9	214.066	0.860806	0.139194		18	9	294.003	0.912039	0.0879612
		19	9.5	267.421	0.992787	0.00721329		19	9.5	194.695	0.782911	0.217089		19	9.5	296.001	0.918237	0.0817631
		20	10	267.421	0.992787	0.00721329		20	10	190.011	0.764075	0.235925		20	10	296.001	0.918237	0.0817631
		21	10.5	267.421	0.992787	0.00721329		21	10.5	208.676	0.839131	0.160869		21	10.5	290.667	0.90169	0.09831
		22	11	267.421	0.992787	0.00721329		22	11	238.004	0.957065	0.0429345		22	11	290.667	0.90169	0.09831
		23	11.5	267.421	0.992787	0.00721329		23	11.5	235.334	0.946329	0.0536712		23	11.5	290.667	0.90169	0.09831
		24	12	267.421	0.992787	0.00721329		24	12	230.668	0.927566	0.0724342		24	12	290.667	0.90169	0.09831
		25	12.5	267.421	0.992787	0.00721329		25	12.5	230.671	0.927578	0.0724221		25	12.5	290.667	0.90169	0.09831
		26	13	267.421	0.992787	0.00721329		26	13	230.671	0.927578	0.0724221		26	13	291.336	0.903765	0.0962346
		27	13.5	267.421	0.992787	0.00721329		27	13.5	230.671	0.927578	0.0724221		27	13.5	291.336	0.903765	0.0962346
		28	14	267.421	0.992787	0.00721329		28	14	230.671	0.927578	0.0724221		28	14	291.336	0.903765	0.0962346
		29	14.5	267.421	0.992787	0.00721329		29	14.5	235.348	0.946385	0.0536149		29	14.5	291.336	0.903765	0.0962346
		30	15	267.421	0.992787	0.00721329		30	15	233.38	0.938471	0.0615286		30	15	291.336	0.903765	0.0962346
		31	15.5	267.421	0.992787	0.00721329		31	15.5	236.743	0.951995	0.0480053		31	15.5	296.679	0.92034	0.0796599
		32	16	267.421	0.992787	0.00721329		32	16	236.743	0.951995	0.0480053		32	16	296.679	0.92034	0.0796599
		33	16.5	267.421	0.992787	0.00721329		33	16.5	222.081	0.893036	0.106964		33	16.5	296.679	0.92034	0.0796599
		34	17	267.421	0.992787	0.00721329		34	17	179.333	0.721137	0.278863		34	17	296.679	0.92034	0.0796599
		35	17.5	267.421	0.992787	0.00721329		35	17.5	188.667	0.758671	0.241329		35	17.5	296.679	0.92034	0.0796599
		36	18	267.421	0.992787	0.00721329		36	18	192.677	0.774796	0.225204		36	18	296.679	0.92034	0.0796599
		37	18.5	267.421	0.992787	0.00721329		37	18.5	192.677	0.774796	0.225204		37	18.5	293.34	0.909982	0.0900179
		38	19	267.421	0.992787	0.00721329		38	19	192.677	0.774796	0.225204		38	19	290.007	0.899643	0.100357
		39	19.5	267.421	0.992787	0.00721329		39	19.5	200.028	0.804356	0.195644		39	19.5	290.007	0.899643	0.100357
		40	20	267.421	0.992787	0.00721329		40	20	210.004	0.844471	0.155529		40	20	294.673	0.914117	0.0858828
		41	20.5	267.421	0.992787	0.00721329		41	20.5	215.333	0.8659	0.1341		41	20.5	294.673	0.914117	0.0858828
		42	21	267.421	0.992787	0.00721329		42	21	221.342	0.890064	0.109936		42	21	294.673	0.914117	0.0858828
		43	21.5	267.421	0.992787	0.00721329		43	21.5	210.676	0.847174	0.152826		43	21.5	298.673	0.926526	0.0734742
		44	22	267.421	0.992787	0.00721329		44	22	198.01	0.796241	0.203759		44	22	298.673	0.926526	0.0734742
		45	22.5	267.421	0.992787	0.00721329		45	22.5	186.668	0.750632	0.249368		45	22.5	294.679	0.914136	0.0858642
		46	23	267.421	0.992787	0.00721329		46	23	186.011	0.74799	0.25201		46	23	299.334	0.928576	0.0714237
		47	23.5	267.421	0.992787	0.00721329		47	23.5	192.671	0.774772	0.225228		47	23.5	299.334	0.928576	0.0714237
		48	24	267.421	0.992787	0.00721329		48	24	192.671	0.774772	0.225228		48	24	299.334	0.928576	0.0714237
		49	24.5	267.421	0.992787	0.00721329		49	24.5	182.668	0.734547	0.265453		49	24.5	299.334	0.928576	0.0714237
		50	25	267.421	0.992787	0.00721329		50	25	176.672	0.710436	0.289564		50	25	300	0.930642	0.0693577
		51	25.5	267.421	0.992787	0.00721329		51	25.5	170.668	0.686293	0.313707		51	25.5	313.334	0.972006	0.0279937
		52	26	267.421	0.992787	0.00721329		52	26	157.335	0.632678	0.367322		52	26	306.001	0.949258	0.0507417
		53	26.5	267.421	0.992787	0.00721329		53	26.5	168.672	0.678267	0.321733		53	26.5	306.001	0.949258	0.0507417
		54	27	267.421	0.992787	0.00721329		54	27	156.006	0.627334	0.372666		54	27	306.001	0.949258	0.0507417
		55	27.5	267.421	0.992787	0.00721329		55	27.5	216.004	0.868599	0.131401		55	27.5	306.001	0.949258	0.0507417
		56	28	267.421	0.992787	0.00721329		56	28	232.004	0.932938	0.0670618		56	28	313.379	0.972146	0.0278541
		57	28.5	267.421	0.992787	0.00721329		57	28.5	225.337	0.906129	0.0938713		57	28.5	313.379	0.972146	0.0278541
		58	29	267.421	0.992787	0.00721329		58	29	213.343	0.857898	0.142102		58	29	313.379	0.972146	0.0278541
		59	29.5	267.421	0.992787	0.00721329		59	29.5	199.343	0.801601	0.198399		59	29.5	313.379	0.972146	0.0278541
		60	30	267.421	0.992787	0.00721329		60	30	199.343	0.801601	0.198399		60	30	313.379	0.972146	0.0278541
		61	30.5	267.421	0.992787	0.00721329		61	30.5	172.672	0.694351	0.305649		61	30.5	313.379	0.972146	0.0278541
		62	31	267.421	0.992787	0.00721329		62	31	182.005	0.731881	0.268119		62	31	313.379	0.972146	0.0278541
		63	31.5	267.421	0.992787	0.00721329		63	31.5	191.338	0.769411	0.230589		63	31.5	313.379	0.972146	0.0278541
		64	32	267.421	0.992787	0.00721329		64	32	202.667	0.814968	0.185032		64	32	313.379	0.972146	0.0278541
		65	32.5	267.421	0.992787	0.00721329		65	32.5	192	0.772073	0.227927		65	32.5	313.379	0.972146	0.0278541
		66	33	267.421	0.992787	0.00721329		66	33	187.338	0.753327	0.246673		66	33	313.379	0.972146	0.0278541
		67	33.5	267.421	0.992787	0.00721329		67	33.5	190.011	0.764075	0.235925		67	33.5	313.379	0.972146	0.0278541
		68	34	267.421	0.992787	0.00721329		68	34	184.671	0.742602	0.257398		68	34	313.379	0.972146	0.0278541
		69	34.5	267.421	0.992787	0.00721329		69	34.5	222.676	0.895428	0.104572		69	34.5	313.379	0.972146	0.0278541
		70	35	267.479	0.993002	0.00699797		70	35	222.676	0.895428	0.104572		70	35	313.379	0.972146	0.0278541
		71	35.5	267.479	0.993002	0.00699797		71	35.5	236.67	0.951701	0.0482988		71	35.5	313.379	0.972146	0.0278541
		72	36	267.479	0.993002	0.00699797		72	36	228.671	0.919535	0.0804645		72	36	313.379	0.972146	0.0278541
		73	36.5	267.479	0.993002	0.00699797		73	36.5	228.671	0.919535	0.0804645		73	36.5	313.379	0.972146	0.0278541
		74	37	267.479	0.993002	0.00699797		74	37	228.671	0.919535	0.0804645		74	37	313.379	0.972146	0.0278541
		75	37.5	267.479	0.993002	0.00699797		75	37.5	228.671	0.919535	0.0804645		75	37.5	313.379	0.972146	0.0278541
		76	38	267.479	0.993002	0.00699797		76	38	228.671	0.919535	0.0804645		76	38	322.358	1	0
		77	38.5	267.479	0.993002	0.00699797		77	38.5	220.667	0.88735	0.11265		77	38.5	322.358	1	0
		78	39	267.479	0.993002	0.00699797		78	39	216.671	0.871281	0.128719		78	39	322.358	1	0
		79	39.5	267.479	0.993002	0.00699797		79	39.5	207.334	0.833735	0.166265		79	39.5	322.358	1	0
		80	40	267.479	0.993002	0.00699797		80	40	191.334	0.769395	0.230605		80	40	322.358	1	0
		81	40.5	267.479	0.993002	0.00699797		81	40.5	187.335	0.753314	0.246686		81	40.5	322.358	1	0
		82	41	267.479	0.993002	0.00699797		82	41	184.011	0.739948	0.260052		82	41	322.358	1	0
		83	41.5	267.479	0.993002	0.00699797		83	41.5	180.011	0.723863	0.276137		83	41.5	322.358	1	0
		84	42	267.479	0.993002	0.00699797		84	42	177.335	0.713102	0.286898		84	42	322.358	1	0
		85	42.5	267.479	0.993002	0.00699797		85	42.5	184.667	0.742586	0.257414		85	42.5	320.372	0.993839	0.00616085
		86	43	267.479	0.993002	0.00699797		86	43	194.667	0.782798	0.217202		86	43	313.373	0.972127	0.0278727
		87	43.5	267.479	0.993002	0.00699797		87	43.5	214.001	0.860544	0.139456		87	43.5	313.373	0.972127	0.0278727
		88	44	267.479	0.993002	0.00699797		88	44	235.337	0.946341	0.0536591		88	44	310.391	0.962877	0.0371233
		89	44.5	267.479	0.993002	0.00699797		89	44.5	248.681	1	0		89	44.5	310.391	0.962877	0.0371233
		90	45	267.479	0.993002	0.00699797		90	45	248.681	1	0		90	45	306.392	0.950471	0.0495288
		91	45.5	267.479	0.993002	0.00699797		91	45.5	242.033	0.973267	0.026733		91	45.5	308.058	0.955639	0.0443606
		92	46	267.479	0.993002	0.00699797		92	46	224.702	0.903575	0.0964247		92	46	304.026	0.943132	0.0568685
		93	46.5	267.479	0.993002	0.00699797		93	46.5	222.036	0.892855	0.107145		93	46.5	304.026	0.943132	0.0568685
		94	47	267.479	0.993002	0.00699797		94	47	230.047	0.925069	0.0749313		94	47	304.026	0.943132	0.0568685
		95	47.5	267.479	0.993002	0.00699797		95	47.5	232.061	0.933167	0.0668326		95	47.5	296.521	0.91985	0.08015
		96	48	267.479	0.993002	0.00699797		96	48	242.045	0.973315	0.0266848		96	48	301.002	0.933751	0.0662493
		97	48.5	267.479	0.993002	0.00699797		97	48.5	226.001	0.908799	0.0912012		97	48.5	301.002	0.933751	0.0662493
		98	49	267.479	0.993002	0.00699797		98	49	220.671	0.887366	0.112634		98	49	301.002	0.933751	0.0662493
		99	49.5	267.479	0.993002	0.00699797		99	49.5	236.682	0.951749	0.0482506		99	49.5	301	0.933744	0.0662555
		100	50	267.479	0.993002	0.00699797		100	50	236.682	0.951749	0.0482506		100	50	301	0.933744	0.0662555
		101	50.5	267.479	0.993002	0.00699797		101	50.5	243.689	0.979926	0.0200739		101	50.5	301	0.933744	0.0662555
		102	51	267.479	0.993002	0.00699797		102	51	243.689	0.979926	0.0200739		102	51	301	0.933744	0.0662555
		103	51.5	267.479	0.993002	0.00699797		103	51.5	243.689	0.979926	0.0200739		103	51.5	304.007	0.943073	0.0569274
		104	52	267.479	0.993002	0.00699797		104	52	217.343	0.873983	0.126017		104	52	304.007	0.943073	0.0569274
		105	52.5	267.479	0.993002	0.00699797		105	52.5	182.668	0.734547	0.265453		105	52.5	304.007	0.943073	0.0569274
		106	53	267.479	0.993002	0.00699797		106	53	175.333	0.705052	0.294948		106	53	304.007	0.943073	0.0569274
		107	53.5	267.479	0.993002	0.00699797		107	53.5	175.333	0.705052	0.294948		107	53.5	304.007	0.943073	0.0569274
		108	54	267.479	0.993002	0.00699797		108	54	190.667	0.766713	0.233287		108	54	304.007	0.943073	0.0569274
		109	54.5	267.479	0.993002	0.00699797		109	54.5	179.335	0.721145	0.278855		109	54.5	304.007	0.943073	0.0569274
		110	55	267.479	0.993002	0.00699797		110	55	179.335	0.721145	0.278855		110	55	304.007	0.943073	0.0569274
		111	55.5	267.479	0.993002	0.00699797		111	55.5	178.668	0.718463	0.281537		111	55.5	304.007	0.943073	0.0569274
		112	56	267.479	0.993002	0.00699797		112	56	178.668	0.718463	0.281537		112	56	304.007	0.943073	0.0569274
		113	56.5	267.479	0.993002	0.00699797		113	56.5	174.005	0.699712	0.300288		113	56.5	304.007	0.943073	0.0569274
		114	57	267.479	0.993002	0.00699797		114	57	183.338	0.737242	0.262758		114	57	304.007	0.943073	0.0569274
		115	57.5	267.479	0.993002	0.00699797		115	57.5	183.338	0.737242	0.262758		115	57.5	304.007	0.943073	0.0569274
		116	58	267.479	0.993002	0.00699797		116	58	188.005	0.756009	0.243991		116	58	311.002	0.964772	0.0352279
		117	58.5	267.479	0.993002	0.00699797		117	58.5	209.334	0.841777	0.158223		117	58.5	311.002	0.964772	0.0352279
		118	59	267.479	0.993002	0.00699797		118	59	231.334	0.930244	0.069756		118	59	311.002	0.964772	0.0352279
		119	59.5	267.479	0.993002	0.00699797		119	59.5	245.337	0.986553	0.0134469		119	59.5	307	0.952357	0.0476427
		120	60	267.479	0.993002	0.00699797		120	60	245.333	0.986537	0.013463		120	60	307	0.952357	0.0476427
			Maximal extension	269.364	Mean contractility	0.00622011			Maximal extension	248.681	Mean contractility	0.164348			Maximal extension	322.358	Mean contractility	0.058834
					Max contractility	0.00721329					Max contractility	0.372666					Max contractility	0.106574
		Unstimulated relaxed						Stimulated relaxed						Stimulated stretched
	Data 4 - Contraction graph larva 4	Frame number	Time (s)	m6 length (µm) in A3	m6 length/maximal extension	Contractility		Frame number	Time (s)	m6 length (µm) in A3	m6 length/maximal extension	Contractility		Frame number	Time (s)	m6 length (µm) in A3	m6 length/maximal extension	Contractility
		1	0.5	211.607	1	0		1	0.5	193.403	0.983899	0.0161013		1	0.5	234.77	0.985704	0.0142962
		2	1	211.607	1	0		2	1	193.403	0.983899	0.0161013		2	1	234.77	0.985704	0.0142962
		3	1.5	211.607	1	0		3	1.5	190.091	0.96705	0.0329504		3	1.5	234.77	0.985704	0.0142962
		4	2	211.607	1	0		4	2	190.091	0.96705	0.0329504		4	2	234.77	0.985704	0.0142962
		5	2.5	211.607	1	0		5	2.5	190.091	0.96705	0.0329504		5	2.5	234.77	0.985704	0.0142962
		6	3	211.607	1	0		6	3	190.091	0.96705	0.0329504		6	3	234.77	0.985704	0.0142962
		7	3.5	211.607	1	0		7	3.5	190.091	0.96705	0.0329504		7	3.5	234.77	0.985704	0.0142962
		8	4	211.607	1	0		8	4	190.091	0.96705	0.0329504		8	4	234.77	0.985704	0.0142962
		9	4.5	211.607	1	0		9	4.5	190.091	0.96705	0.0329504		9	4.5	234.77	0.985704	0.0142962
		10	5	211.607	1	0		10	5	190.091	0.96705	0.0329504		10	5	237.33	0.996452	0.00354781
		11	5.5	211.607	1	0		11	5.5	190.091	0.96705	0.0329504		11	5.5	237.33	0.996452	0.00354781
		12	6	211.607	1	0		12	6	190.091	0.96705	0.0329504		12	6	237.33	0.996452	0.00354781
		13	6.5	211.607	1	0		13	6.5	190.091	0.96705	0.0329504		13	6.5	237.33	0.996452	0.00354781
		14	7	211.607	1	0		14	7	190.091	0.96705	0.0329504		14	7	237.33	0.996452	0.00354781
		15	7.5	211.607	1	0		15	7.5	192.044	0.976985	0.0230149		15	7.5	237.33	0.996452	0.00354781
		16	8	211.607	1	0		16	8	192.707	0.980358	0.0196421		16	8	237.33	0.996452	0.00354781
		17	8.5	211.607	1	0		17	8.5	194.961	0.991825	0.00817529		17	8.5	237.33	0.996452	0.00354781
		18	9	211.607	1	0		18	9	194.961	0.991825	0.00817529		18	9	237.33	0.996452	0.00354781
		19	9.5	211.607	1	0		19	9.5	195.906	0.996632	0.00336779		19	9.5	237.33	0.996452	0.00354781
		20	10	211.607	1	0		20	10	195.906	0.996632	0.00336779		20	10	237.33	0.996452	0.00354781
		21	10.5	211.607	1	0		21	10.5	195.906	0.996632	0.00336779		21	10.5	237.33	0.996452	0.00354781
		22	11	211.607	1	0		22	11	195.906	0.996632	0.00336779		22	11	237.33	0.996452	0.00354781
		23	11.5	211.607	1	0		23	11.5	195.906	0.996632	0.00336779		23	11.5	237.33	0.996452	0.00354781
		24	12	211.607	1	0		24	12	195.906	0.996632	0.00336779		24	12	237.33	0.996452	0.00354781
		25	12.5	211.607	1	0		25	12.5	195.906	0.996632	0.00336779		25	12.5	237.33	0.996452	0.00354781
		26	13	211.607	1	0		26	13	195.906	0.996632	0.00336779		26	13	237.33	0.996452	0.00354781
		27	13.5	211.607	1	0		27	13.5	195.906	0.996632	0.00336779		27	13.5	237.33	0.996452	0.00354781
		28	14	211.607	1	0		28	14	196.568	1	0		28	14	237.33	0.996452	0.00354781
		29	14.5	211.607	1	0		29	14.5	196.568	1	0		29	14.5	237.33	0.996452	0.00354781
		30	15	211.607	1	0		30	15	196.568	1	0		30	15	237.33	0.996452	0.00354781
		31	15.5	211.607	1	0		31	15.5	195.067	0.992364	0.00763603		31	15.5	237.33	0.996452	0.00354781
		32	16	211.607	1	0		32	16	195.067	0.992364	0.00763603		32	16	237.33	0.996452	0.00354781
		33	16.5	211.607	1	0		33	16.5	192.751	0.980582	0.0194182		33	16.5	237.33	0.996452	0.00354781
		34	17	211.607	1	0		34	17	190.766	0.970483	0.0295165		34	17	237.33	0.996452	0.00354781
		35	17.5	211.607	1	0		35	17.5	188.7	0.959973	0.0400269		35	17.5	237.33	0.996452	0.00354781
		36	18	211.607	1	0		36	18	188.7	0.959973	0.0400269		36	18	237.33	0.996452	0.00354781
		37	18.5	211.607	1	0		37	18.5	188.7	0.959973	0.0400269		37	18.5	237.455	0.996977	0.00302299
		38	19	211.607	1	0		38	19	186.714	0.94987	0.0501302		38	19	237.455	0.996977	0.00302299
		39	19.5	211.607	1	0		39	19.5	183.987	0.935997	0.0640033		39	19.5	237.455	0.996977	0.00302299
		40	20	211.607	1	0		40	20	183.987	0.935997	0.0640033		40	20	237.455	0.996977	0.00302299
		41	20.5	211.607	1	0		41	20.5	185.973	0.9461	0.0538999		41	20.5	237.455	0.996977	0.00302299
		42	21	211.607	1	0		42	21	185.973	0.9461	0.0538999		42	21	237.455	0.996977	0.00302299
		43	21.5	211.607	1	0		43	21.5	183.325	0.932629	0.0673711		43	21.5	237.455	0.996977	0.00302299
		44	22	211.607	1	0		44	22	182.828	0.930101	0.0698995		44	22	237.455	0.996977	0.00302299
		45	22.5	211.607	1	0		45	22.5	182.828	0.930101	0.0698995		45	22.5	237.455	0.996977	0.00302299
		46	23	211.607	1	0		46	23	184.898	0.940631	0.0593688		46	23	237.455	0.996977	0.00302299
		47	23.5	211.607	1	0		47	23.5	184.898	0.940631	0.0593688		47	23.5	237.455	0.996977	0.00302299
		48	24	211.607	1	0		48	24	190.607	0.969675	0.0303254		48	24	237.455	0.996977	0.00302299
		49	24.5	211.607	1	0		49	24.5	192.751	0.980582	0.0194182		49	24.5	237.455	0.996977	0.00302299
		50	25	211.607	1	0		50	25	195.256	0.993325	0.00667454		50	25	237.455	0.996977	0.00302299
		51	25.5	211.607	1	0		51	25.5	195.256	0.993325	0.00667454		51	25.5	237.455	0.996977	0.00302299
		52	26	211.607	1	0		52	26	195.256	0.993325	0.00667454		52	26	237.455	0.996977	0.00302299
		53	26.5	211.607	1	0		53	26.5	195.916	0.996683	0.00331692		53	26.5	237.455	0.996977	0.00302299
		54	27	211.607	1	0		54	27	195.256	0.993325	0.00667454		54	27	237.455	0.996977	0.00302299
		55	27.5	211.607	1	0		55	27.5	195.256	0.993325	0.00667454		55	27.5	237.455	0.996977	0.00302299
		56	28	211.607	1	0		56	28	195.256	0.993325	0.00667454		56	28	237.455	0.996977	0.00302299
		57	28.5	211.607	1	0		57	28.5	195.256	0.993325	0.00667454		57	28.5	237.455	0.996977	0.00302299
		58	29	211.607	1	0		58	29	194.128	0.987587	0.012413		58	29	237.455	0.996977	0.00302299
		59	29.5	211.607	1	0		59	29.5	194.128	0.987587	0.012413		59	29.5	237.455	0.996977	0.00302299
		60	30	211.607	1	0		60	30	191.393	0.973673	0.0263268		60	30	237.455	0.996977	0.00302299
		61	30.5	211.607	1	0		61	30.5	192.81	0.980882	0.0191181		61	30.5	235.517	0.98884	0.0111599
		62	31	211.607	1	0		62	31	192.81	0.980882	0.0191181		62	31	236.846	0.99442	0.00557993
		63	31.5	211.607	1	0		63	31.5	192.81	0.980882	0.0191181		63	31.5	236.846	0.99442	0.00557993
		64	32	211.607	1	0		64	32	192.81	0.980882	0.0191181		64	32	236.846	0.99442	0.00557993
		65	32.5	211.607	1	0		65	32.5	192.81	0.980882	0.0191181		65	32.5	236.846	0.99442	0.00557993
		66	33	211.607	1	0		66	33	192.81	0.980882	0.0191181		66	33	236.846	0.99442	0.00557993
		67	33.5	211.607	1	0		67	33.5	188.755	0.960253	0.0397471		67	33.5	236.846	0.99442	0.00557993
		68	34	211.607	1	0		68	34	185.561	0.944004	0.0559959		68	34	236.846	0.99442	0.00557993
		69	34.5	211.607	1	0		69	34.5	183.284	0.93242	0.0675797		69	34.5	236.846	0.99442	0.00557993
		70	35	211.607	1	0		70	35	181.868	0.925217	0.0747833		70	35	236.846	0.99442	0.00557993
		71	35.5	211.607	1	0		71	35.5	181.868	0.925217	0.0747833		71	35.5	236.846	0.99442	0.00557993
		72	36	211.607	1	0		72	36	181.022	0.920913	0.0790871		72	36	236.846	0.99442	0.00557993
		73	36.5	211.607	1	0		73	36.5	178.95	0.910372	0.089628		73	36.5	236.846	0.99442	0.00557993
		74	37	211.607	1	0		74	37	178.95	0.910372	0.089628		74	37	236.846	0.99442	0.00557993
		75	37.5	211.607	1	0		75	37.5	183.576	0.933906	0.0660942		75	37.5	236.846	0.99442	0.00557993
		76	38	211.607	1	0		76	38	183.576	0.933906	0.0660942		76	38	236.846	0.99442	0.00557993
		77	38.5	211.607	1	0		77	38.5	183.576	0.933906	0.0660942		77	38.5	236.846	0.99442	0.00557993
		78	39	211.607	1	0		78	39	183.576	0.933906	0.0660942		78	39	236.846	0.99442	0.00557993
		79	39.5	211.607	1	0		79	39.5	183.576	0.933906	0.0660942		79	39.5	236.846	0.99442	0.00557993
		80	40	211.607	1	0		80	40	183.576	0.933906	0.0660942		80	40	236.846	0.99442	0.00557993
		81	40.5	211.607	1	0		81	40.5	186.968	0.951162	0.0488381		81	40.5	236.846	0.99442	0.00557993
		82	41	211.607	1	0		82	41	186.968	0.951162	0.0488381		82	41	236.846	0.99442	0.00557993
		83	41.5	211.607	1	0		83	41.5	186.968	0.951162	0.0488381		83	41.5	236.846	0.99442	0.00557993
		84	42	211.607	1	0		84	42	184.237	0.937269	0.0627315		84	42	236.846	0.99442	0.00557993
		85	42.5	211.607	1	0		85	42.5	184.237	0.937269	0.0627315		85	42.5	236.846	0.99442	0.00557993
		86	43	211.607	1	0		86	43	184.237	0.937269	0.0627315		86	43	236.846	0.99442	0.00557993
		87	43.5	211.607	1	0		87	43.5	184.237	0.937269	0.0627315		87	43.5	236.846	0.99442	0.00557993
		88	44	211.607	1	0		88	44	184.237	0.937269	0.0627315		88	44	236.846	0.99442	0.00557993
		89	44.5	211.607	1	0		89	44.5	187.808	0.955435	0.0445647		89	44.5	236.846	0.99442	0.00557993
		90	45	211.607	1	0		90	45	187.808	0.955435	0.0445647		90	45	236.846	0.99442	0.00557993
		91	45.5	211.607	1	0		91	45.5	189.699	0.965055	0.0349447		91	45.5	236.846	0.99442	0.00557993
		92	46	211.607	1	0		92	46	189.699	0.965055	0.0349447		92	46	236.846	0.99442	0.00557993
		93	46.5	211.607	1	0		93	46.5	189.699	0.965055	0.0349447		93	46.5	236.846	0.99442	0.00557993
		94	47	211.607	1	0		94	47	189.699	0.965055	0.0349447		94	47	236.846	0.99442	0.00557993
		95	47.5	211.607	1	0		95	47.5	191.862	0.976059	0.0239408		95	47.5	236.846	0.99442	0.00557993
		96	48	211.607	1	0		96	48	191.862	0.976059	0.0239408		96	48	236.846	0.99442	0.00557993
		97	48.5	211.607	1	0		97	48.5	191.862	0.976059	0.0239408		97	48.5	236.846	0.99442	0.00557993
		98	49	211.607	1	0		98	49	191.862	0.976059	0.0239408		98	49	236.846	0.99442	0.00557993
		99	49.5	211.607	1	0		99	49.5	191.862	0.976059	0.0239408		99	49.5	236.846	0.99442	0.00557993
		100	50	211.607	1	0		100	50	191.862	0.976059	0.0239408		100	50	236.846	0.99442	0.00557993
		101	50.5	211.607	1	0		101	50.5	191.862	0.976059	0.0239408		101	50.5	236.846	0.99442	0.00557993
		102	51	211.607	1	0		102	51	191.862	0.976059	0.0239408		102	51	236.846	0.99442	0.00557993
		103	51.5	211.607	1	0		103	51.5	189.039	0.961698	0.0383023		103	51.5	236.846	0.99442	0.00557993
		104	52	211.607	1	0		104	52	189.039	0.961698	0.0383023		104	52	236.846	0.99442	0.00557993
		105	52.5	211.607	1	0		105	52.5	187.628	0.95452	0.0454804		105	52.5	236.846	0.99442	0.00557993
		106	53	211.607	1	0		106	53	187.628	0.95452	0.0454804		106	53	236.846	0.99442	0.00557993
		107	53.5	211.607	1	0		107	53.5	187.628	0.95452	0.0454804		107	53.5	236.846	0.99442	0.00557993
		108	54	211.607	1	0		108	54	187.628	0.95452	0.0454804		108	54	236.846	0.99442	0.00557993
		109	54.5	211.607	1	0		109	54.5	187.628	0.95452	0.0454804		109	54.5	236.846	0.99442	0.00557993
		110	55	211.607	1	0		110	55	186.22	0.947357	0.0526434		110	55	236.846	0.99442	0.00557993
		111	55.5	211.607	1	0		111	55.5	186.22	0.947357	0.0526434		111	55.5	236.846	0.99442	0.00557993
		112	56	211.607	1	0		112	56	182.745	0.929678	0.0703217		112	56	236.846	0.99442	0.00557993
		113	56.5	211.607	1	0		113	56.5	180.76	0.91958	0.08042		113	56.5	236.846	0.99442	0.00557993
		114	57	211.607	1	0		114	57	180.76	0.91958	0.08042		114	57	236.846	0.99442	0.00557993
		115	57.5	211.607	1	0		115	57.5	180.76	0.91958	0.08042		115	57.5	238.175	1	0
		116	58	211.607	1	0		116	58	180.76	0.91958	0.08042		116	58	238.175	1	0
		117	58.5	211.607	1	0		117	58.5	188.203	0.957445	0.0425552		117	58.5	238.175	1	0
		118	59	211.607	1	0		118	59	188.203	0.957445	0.0425552		118	59	238.175	1	0
		119	59.5	211.607	1	0		119	59.5	188.203	0.957445	0.0425552		119	59.5	238.175	1	0
		120	60	211.607	1	0		120	60	188.203	0.957445	0.0425552		120	60	238.175	1	0
			Maximal extension	211.607	Mean contractility	0			Maximal extension	196.568	Mean contractility	0.0366552			Maximal extension	238.175	Mean contractility	0.00503254
					Max contractility	0					Max contractility	0.089628					Max contractility	0.0142962
		Unstimulated relaxed						Stimulated relaxed						Stimulated stretched
	Data 5 - Contraction graph larva 5	Frame number	Time (s)	m6 length (µm) in A3	m6 length/maximal extension	Contractility		Frame number	Time (s)	m6 length (µm) in A3	m6 length/maximal extension	Contractility		Frame number	Time (s)	m6 length (µm) in A3	m6 length/maximal extension	Contractility
		1	0.5	251.115	0.996041	0.00395854		1	0.5	203.992	0.975194	0.0248063		1	0.5	231.738	0.986358	0.0136416
		2	1	251.115	0.996041	0.00395854		2	1	203.464	0.97267	0.0273304		2	1	234.943	1	0
		3	1.5	251.115	0.996041	0.00395854		3	1.5	203.464	0.97267	0.0273304		3	1.5	234.943	1	0
		4	2	251.115	0.996041	0.00395854		4	2	203.464	0.97267	0.0273304		4	2	234.943	1	0
		5	2.5	251.115	0.996041	0.00395854		5	2.5	203.464	0.97267	0.0273304		5	2.5	234.943	1	0
		6	3	251.115	0.996041	0.00395854		6	3	203.464	0.97267	0.0273304		6	3	234.943	1	0
		7	3.5	251.115	0.996041	0.00395854		7	3.5	203.464	0.97267	0.0273304		7	3.5	234.943	1	0
		8	4	251.115	0.996041	0.00395854		8	4	203.464	0.97267	0.0273304		8	4	234.943	1	0
		9	4.5	251.115	0.996041	0.00395854		9	4.5	204.883	0.979453	0.0205468		9	4.5	234.943	1	0
		10	5	251.115	0.996041	0.00395854		10	5	201.804	0.964734	0.0352661		10	5	234.943	1	0
		11	5.5	251.115	0.996041	0.00395854		11	5.5	200.31	0.957592	0.0424082		11	5.5	234.943	1	0
		12	6	252.113	1	0		12	6	193.224	0.923717	0.0762832		12	6	234.943	1	0
		13	6.5	252.113	1	0		13	6.5	191.845	0.917124	0.0828756		13	6.5	234.943	1	0
		14	7	252.113	1	0		14	7	192.462	0.920074	0.079926		14	7	234.943	1	0
		15	7.5	252.113	1	0		15	7.5	191.797	0.916895	0.0831051		15	7.5	234.943	1	0
		16	8	252.113	1	0		16	8	190.467	0.910537	0.0894632		16	8	234.943	1	0
		17	8.5	252.113	1	0		17	8.5	194.371	0.9292	0.0707999		17	8.5	234.943	1	0
		18	9	252.113	1	0		18	9	193.84	0.926662	0.0733384		18	9	234.943	1	0
		19	9.5	252.113	1	0		19	9.5	193.84	0.926662	0.0733384		19	9.5	234.943	1	0
		20	10	252.113	1	0		20	10	195.788	0.935974	0.0640259		20	10	234.943	1	0
		21	10.5	252.113	1	0		21	10.5	195.788	0.935974	0.0640259		21	10.5	234.943	1	0
		22	11	252.113	1	0		22	11	195.218	0.933249	0.0667508		22	11	234.943	1	0
		23	11.5	252.113	1	0		23	11.5	195.218	0.933249	0.0667508		23	11.5	234.943	1	0
		24	12	252.113	1	0		24	12	195.218	0.933249	0.0667508		24	12	234.943	1	0
		25	12.5	252.113	1	0		25	12.5	198.7	0.949895	0.0501049		25	12.5	234.943	1	0
		26	13	252.113	1	0		26	13	200.587	0.958916	0.041084		26	13	234.943	1	0
		27	13.5	252.113	1	0		27	13.5	197.264	0.94303	0.0569698		27	13.5	234.943	1	0
		28	14	252.113	1	0		28	14	195.218	0.933249	0.0667508		28	14	234.943	1	0
		29	14.5	252.113	1	0		29	14.5	194.996	0.932188	0.0678121		29	14.5	234.943	1	0
		30	15	252.113	1	0		30	15	194.996	0.932188	0.0678121		30	15	234.943	1	0
		31	15.5	252.113	1	0		31	15.5	192.375	0.919658	0.0803419		31	15.5	234.943	1	0
		32	16	252.113	1	0		32	16	190.299	0.909734	0.0902663		32	16	234.943	1	0
		33	16.5	252.113	1	0		33	16.5	190.299	0.909734	0.0902663		33	16.5	234.943	1	0
		34	17	252.113	1	0		34	17	190.299	0.909734	0.0902663		34	17	234.943	1	0
		35	17.5	252.113	1	0		35	17.5	190.299	0.909734	0.0902663		35	17.5	234.943	1	0
		36	18	252.113	1	0		36	18	191.594	0.915924	0.0840755		36	18	234.943	1	0
		37	18.5	252.113	1	0		37	18.5	191.594	0.915924	0.0840755		37	18.5	234.943	1	0
		38	19	252.113	1	0		38	19	195.589	0.935023	0.0649772		38	19	234.943	1	0
		39	19.5	252.113	1	0		39	19.5	194.837	0.931428	0.0685722		39	19.5	234.943	1	0
		40	20	252.113	1	0		40	20	196.599	0.939851	0.0601489		40	20	234.943	1	0
		41	20.5	252.113	1	0		41	20.5	195.3	0.933641	0.0663588		41	20.5	234.943	1	0
		42	21	252.113	1	0		42	21	193.84	0.926662	0.0733384		42	21	234.943	1	0
		43	21.5	252.113	1	0		43	21.5	195.323	0.933751	0.0662488		43	21.5	234.943	1	0
		44	22	252.113	1	0		44	22	197.316	0.943279	0.0567212		44	22	234.943	1	0
		45	22.5	252.113	1	0		45	22.5	194.554	0.930075	0.0699251		45	22.5	234.943	1	0
		46	23	252.113	1	0		46	23	195.323	0.933751	0.0662488		46	23	233.163	0.992424	0.00757631
		47	23.5	252.113	1	0		47	23.5	198.645	0.949632	0.0503679		47	23.5	233.163	0.992424	0.00757631
		48	24	252.113	1	0		48	24	198.645	0.949632	0.0503679		48	24	233.163	0.992424	0.00757631
		49	24.5	252.113	1	0		49	24.5	196.499	0.939373	0.0606269		49	24.5	233.163	0.992424	0.00757631
		50	25	252.113	1	0		50	25	193.84	0.926662	0.0733384		50	25	233.163	0.992424	0.00757631
		51	25.5	252.113	1	0		51	25.5	193.84	0.926662	0.0733384		51	25.5	233.163	0.992424	0.00757631
		52	26	252.113	1	0		52	26	195.834	0.936194	0.063806		52	26	233.163	0.992424	0.00757631
		53	26.5	252.113	1	0		53	26.5	199.872	0.955498	0.0445021		53	26.5	233.163	0.992424	0.00757631
		54	27	252.113	1	0		54	27	199.872	0.955498	0.0445021		54	27	233.163	0.992424	0.00757631
		55	27.5	252.113	1	0		55	27.5	199.872	0.955498	0.0445021		55	27.5	233.163	0.992424	0.00757631
		56	28	252.113	1	0		56	28	199.872	0.955498	0.0445021		56	28	233.163	0.992424	0.00757631
		57	28.5	252.113	1	0		57	28.5	199.872	0.955498	0.0445021		57	28.5	233.163	0.992424	0.00757631
		58	29	252.113	1	0		58	29	199.872	0.955498	0.0445021		58	29	233.163	0.992424	0.00757631
		59	29.5	252.113	1	0		59	29.5	199.872	0.955498	0.0445021		59	29.5	233.163	0.992424	0.00757631
		60	30	252.113	1	0		60	30	194.293	0.928827	0.0711728		60	30	233.163	0.992424	0.00757631
		61	30.5	252.113	1	0		61	30.5	194.193	0.928349	0.0716509		61	30.5	232.265	0.988601	0.0113985
		62	31	252.113	1	0		62	31	189.502	0.905924	0.0940764		62	31	232.265	0.988601	0.0113985
		63	31.5	252.113	1	0		63	31.5	194.331	0.929009	0.0709912		63	31.5	232.265	0.988601	0.0113985
		64	32	252.113	1	0		64	32	194.331	0.929009	0.0709912		64	32	232.265	0.988601	0.0113985
		65	32.5	252.113	1	0		65	32.5	190.379	0.910116	0.0898839		65	32.5	232.265	0.988601	0.0113985
		66	33	252.113	1	0		66	33	190.379	0.910116	0.0898839		66	33	232.265	0.988601	0.0113985
		67	33.5	252.113	1	0		67	33.5	190.379	0.910116	0.0898839		67	33.5	232.265	0.988601	0.0113985
		68	34	252.113	1	0		68	34	190.379	0.910116	0.0898839		68	34	232.265	0.988601	0.0113985
		69	34.5	252.113	1	0		69	34.5	190.379	0.910116	0.0898839		69	34.5	232.265	0.988601	0.0113985
		70	35	252.113	1	0		70	35	196.956	0.941558	0.0584422		70	35	232.265	0.988601	0.0113985
		71	35.5	252.113	1	0		71	35.5	201.652	0.964007	0.0359928		71	35.5	232.265	0.988601	0.0113985
		72	36	252.113	1	0		72	36	201.652	0.964007	0.0359928		72	36	232.265	0.988601	0.0113985
		73	36.5	252.113	1	0		73	36.5	201.652	0.964007	0.0359928		73	36.5	232.265	0.988601	0.0113985
		74	37	252.113	1	0		74	37	201.652	0.964007	0.0359928		74	37	232.265	0.988601	0.0113985
		75	37.5	252.113	1	0		75	37.5	199.029	0.951468	0.0485321		75	37.5	232.265	0.988601	0.0113985
		76	38	252.113	1	0		76	38	199.029	0.951468	0.0485321		76	38	232.265	0.988601	0.0113985
		77	38.5	252.113	1	0		77	38.5	200.284	0.957467	0.0425325		77	38.5	232.265	0.988601	0.0113985
		78	39	252.113	1	0		78	39	200.284	0.957467	0.0425325		78	39	232.265	0.988601	0.0113985
		79	39.5	252.113	1	0		79	39.5	200.284	0.957467	0.0425325		79	39.5	232.265	0.988601	0.0113985
		80	40	252.113	1	0		80	40	200.284	0.957467	0.0425325		80	40	232.265	0.988601	0.0113985
		81	40.5	252.113	1	0		81	40.5	200.284	0.957467	0.0425325		81	40.5	232.265	0.988601	0.0113985
		82	41	252.113	1	0		82	41	200.284	0.957467	0.0425325		82	41	232.265	0.988601	0.0113985
		83	41.5	252.113	1	0		83	41.5	204.393	0.977111	0.0228893		83	41.5	232.265	0.988601	0.0113985
		84	42	252.113	1	0		84	42	204.393	0.977111	0.0228893		84	42	232.265	0.988601	0.0113985
		85	42.5	252.113	1	0		85	42.5	201.652	0.964007	0.0359928		85	42.5	232.265	0.988601	0.0113985
		86	43	252.113	1	0		86	43	201.774	0.96459	0.0354095		86	43	232.265	0.988601	0.0113985
		87	43.5	252.113	1	0		87	43.5	202.947	0.970198	0.0298019		87	43.5	232.265	0.988601	0.0113985
		88	44	252.113	1	0		88	44	200.884	0.960336	0.0396642		88	44	232.265	0.988601	0.0113985
		89	44.5	252.113	1	0		89	44.5	201.492	0.963242	0.0367576		89	44.5	232.265	0.988601	0.0113985
		90	45	252.113	1	0		90	45	201.492	0.963242	0.0367576		90	45	232.265	0.988601	0.0113985
		91	45.5	252.113	1	0		91	45.5	202.824	0.96961	0.0303899		91	45.5	232.265	0.988601	0.0113985
		92	46	252.113	1	0		92	46	200.188	0.957009	0.0429915		92	46	232.265	0.988601	0.0113985
		93	46.5	252.113	1	0		93	46.5	200.188	0.957009	0.0429915		93	46.5	232.265	0.988601	0.0113985
		94	47	252.113	1	0		94	47	198.757	0.950168	0.0498324		94	47	232.265	0.988601	0.0113985
		95	47.5	252.113	1	0		95	47.5	195.374	0.933995	0.066005		95	47.5	232.265	0.988601	0.0113985
		96	48	252.113	1	0		96	48	196.707	0.940367	0.0596326		96	48	232.265	0.988601	0.0113985
		97	48.5	252.113	1	0		97	48.5	196.707	0.940367	0.0596326		97	48.5	232.265	0.988601	0.0113985
		98	49	252.113	1	0		98	49	196.073	0.937337	0.0626634		98	49	232.265	0.988601	0.0113985
		99	49.5	252.113	1	0		99	49.5	194.805	0.931275	0.0687252		99	49.5	232.265	0.988601	0.0113985
		100	50	252.113	1	0		100	50	196.163	0.937767	0.0622332		100	50	232.265	0.988601	0.0113985
		101	50.5	252.113	1	0		101	50.5	194.781	0.93116	0.0688399		101	50.5	232.265	0.988601	0.0113985
		102	51	252.113	1	0		102	51	194.781	0.93116	0.0688399		102	51	232.265	0.988601	0.0113985
		103	51.5	252.113	1	0		103	51.5	195.425	0.934239	0.0657612		103	51.5	232.265	0.988601	0.0113985
		104	52	252.113	1	0		104	52	194.073	0.927775	0.0722245		104	52	232.265	0.988601	0.0113985
		105	52.5	252.113	1	0		105	52.5	195.497	0.934583	0.065417		105	52.5	232.265	0.988601	0.0113985
		106	53	252.113	1	0		106	53	192.74	0.921403	0.078597		106	53	232.265	0.988601	0.0113985
		107	53.5	252.113	1	0		107	53.5	194.056	0.927694	0.0723058		107	53.5	232.265	0.988601	0.0113985
		108	54	252.113	1	0		108	54	197.47	0.944015	0.055985		108	54	232.265	0.988601	0.0113985
		109	54.5	252.113	1	0		109	54.5	197.47	0.944015	0.055985		109	54.5	232.265	0.988601	0.0113985
		110	55	252.113	1	0		110	55	208.875	0.998537	0.00146285		110	55	232.265	0.988601	0.0113985
		111	55.5	252.113	1	0		111	55.5	209.181	1	0		111	55.5	232.265	0.988601	0.0113985
		112	56	252.113	1	0		112	56	200.36	0.957831	0.0421692		112	56	232.265	0.988601	0.0113985
		113	56.5	252.113	1	0		113	56.5	200.36	0.957831	0.0421692		113	56.5	232.265	0.988601	0.0113985
		114	57	252.113	1	0		114	57	197.074	0.942122	0.0578781		114	57	232.265	0.988601	0.0113985
		115	57.5	252.113	1	0		115	57.5	197.074	0.942122	0.0578781		115	57.5	232.265	0.988601	0.0113985
		116	58	252.113	1	0		116	58	197.074	0.942122	0.0578781		116	58	232.265	0.988601	0.0113985
		117	58.5	252.113	1	0		117	58.5	194.331	0.929009	0.0709912		117	58.5	232.265	0.988601	0.0113985
		118	59	252.113	1	0		118	59	194.331	0.929009	0.0709912		118	59	232.265	0.988601	0.0113985
		119	59.5	252.113	1	0		119	59.5	194.331	0.929009	0.0709912		119	59.5	232.265	0.988601	0.0113985
		120	60	252.113	1	0		120	60	194.331	0.929009	0.0709912		120	60	232.265	0.988601	0.0113985
			Maximal extension	252.113	Mean contractility	0.000362866			Maximal extension	209.181	Mean contractility	0.057028			Maximal extension	234.943	Mean contractility	0.00675997
					Max contractility	0.00395854					Max contractility	0.0940764					Max contractility	0.0136416
		Unstimulated relaxed						Stimulated relaxed						Stimulated stretched
	Data 6 - Contraction graph larva 6	Frame number	Time (s)	m6 length (µm) in A3	m6 length/maximal extension	Contractility		Frame number	Time (s)	m6 length (µm) in A3	m6 length/maximal extension	Contractility		Frame number	Time (s)	m6 length (µm) in A3	m6 length/maximal extension	Contractility
		1	0.5	272.273	1	0		1	0.5	238.665	0.960859	0.0391405		1	0.5	147.007	0.929753	0.0702468
		2	1	272.273	1	0		2	1	238.665	0.960859	0.0391405		2	1	147.007	0.929753	0.0702468
		3	1.5	272.273	1	0		3	1.5	238.665	0.960859	0.0391405		3	1.5	147.007	0.929753	0.0702468
		4	2	272.273	1	0		4	2	241.45	0.972072	0.0279282		4	2	147.007	0.929753	0.0702468
		5	2.5	272.273	1	0		5	2.5	241.45	0.972072	0.0279282		5	2.5	147.007	0.929753	0.0702468
		6	3	272.273	1	0		6	3	241.45	0.972072	0.0279282		6	3	147.007	0.929753	0.0702468
		7	3.5	272.273	1	0		7	3.5	241.45	0.972072	0.0279282		7	3.5	147.007	0.929753	0.0702468
		8	4	272.273	1	0		8	4	241.45	0.972072	0.0279282		8	4	147.007	0.929753	0.0702468
		9	4.5	272.273	1	0		9	4.5	241.45	0.972072	0.0279282		9	4.5	147.007	0.929753	0.0702468
		10	5	272.273	1	0		10	5	245.993	0.990362	0.00963819		10	5	147.007	0.929753	0.0702468
		11	5.5	272.273	1	0		11	5.5	245.993	0.990362	0.00963819		11	5.5	147.007	0.929753	0.0702468
		12	6	272.273	1	0		12	6	245.993	0.990362	0.00963819		12	6	147.007	0.929753	0.0702468
		13	6.5	272.273	1	0		13	6.5	248.387	1	0		13	6.5	147.007	0.929753	0.0702468
		14	7	272.273	1	0		14	7	248.387	1	0		14	7	147.007	0.929753	0.0702468
		15	7.5	272.273	1	0		15	7.5	248.387	1	0		15	7.5	147.007	0.929753	0.0702468
		16	8	272.273	1	0		16	8	248.387	1	0		16	8	147.007	0.929753	0.0702468
		17	8.5	272.273	1	0		17	8.5	248.387	1	0		17	8.5	147.007	0.929753	0.0702468
		18	9	272.273	1	0		18	9	248.387	1	0		18	9	147.007	0.929753	0.0702468
		19	9.5	272.273	1	0		19	9.5	248.387	1	0		19	9.5	147.007	0.929753	0.0702468
		20	10	272.273	1	0		20	10	245.638	0.988933	0.0110674		20	10	147.007	0.929753	0.0702468
		21	10.5	272.273	1	0		21	10.5	248.387	1	0		21	10.5	147.007	0.929753	0.0702468
		22	11	272.273	1	0		22	11	248.387	1	0		22	11	147.007	0.929753	0.0702468
		23	11.5	272.273	1	0		23	11.5	248.387	1	0		23	11.5	153.055	0.968004	0.0319959
		24	12	272.273	1	0		24	12	248.387	1	0		24	12	153.055	0.968004	0.0319959
		25	12.5	272.273	1	0		25	12.5	244.16	0.982982	0.0170178		25	12.5	153.055	0.968004	0.0319959
		26	13	272.273	1	0		26	13	241.102	0.970671	0.0293292		26	13	155.373	0.982664	0.0173356
		27	13.5	272.273	1	0		27	13.5	239.5	0.964221	0.0357788		27	13.5	156.006	0.986668	0.0133322
		28	14	272.273	1	0		28	14	237.253	0.955175	0.0448252		28	14	156.006	0.986668	0.0133322
		29	14.5	272.273	1	0		29	14.5	237.611	0.956616	0.0433839		29	14.5	156.006	0.986668	0.0133322
		30	15	272.273	1	0		30	15	232.116	0.934493	0.0655066		30	15	156.006	0.986668	0.0133322
		31	15.5	272.273	1	0		31	15.5	224.017	0.901887	0.098113		31	15.5	156.006	0.986668	0.0133322
		32	16	272.273	1	0		32	16	223.731	0.900736	0.0992645		32	16	156.006	0.986668	0.0133322
		33	16.5	272.273	1	0		33	16.5	221.777	0.892869	0.107131		33	16.5	156.006	0.986668	0.0133322
		34	17	272.273	1	0		34	17	217.727	0.876564	0.123436		34	17	156.006	0.986668	0.0133322
		35	17.5	272.273	1	0		35	17.5	217.727	0.876564	0.123436		35	17.5	156.006	0.986668	0.0133322
		36	18	272.273	1	0		36	18	222.716	0.896649	0.103351		36	18	156.006	0.986668	0.0133322
		37	18.5	272.273	1	0		37	18.5	222.716	0.896649	0.103351		37	18.5	156.006	0.986668	0.0133322
		38	19	272.273	1	0		38	19	221.062	0.88999	0.11001		38	19	156.006	0.986668	0.0133322
		39	19.5	272.273	1	0		39	19.5	218.465	0.879535	0.120465		39	19.5	158.114	1	0
		40	20	272.273	1	0		40	20	218.465	0.879535	0.120465		40	20	158.114	1	0
		41	20.5	272.273	1	0		41	20.5	218.465	0.879535	0.120465		41	20.5	158.114	1	0
		42	21	272.273	1	0		42	21	218.465	0.879535	0.120465		42	21	158.114	1	0
		43	21.5	272.273	1	0		43	21.5	218.465	0.879535	0.120465		43	21.5	158.114	1	0
		44	22	272.273	1	0		44	22	218.465	0.879535	0.120465		44	22	158.114	1	0
		45	22.5	272.273	1	0		45	22.5	218.465	0.879535	0.120465		45	22.5	158.114	1	0
		46	23	272.273	1	0		46	23	218.465	0.879535	0.120465		46	23	158.114	1	0
		47	23.5	272.273	1	0		47	23.5	218.465	0.879535	0.120465		47	23.5	158.114	1	0
		48	24	272.273	1	0		48	24	218.465	0.879535	0.120465		48	24	158.114	1	0
		49	24.5	272.273	1	0		49	24.5	225.26	0.906891	0.0931087		49	24.5	158.114	1	0
		50	25	272.273	1	0		50	25	220.875	0.889237	0.110763		50	25	149.681	0.946665	0.0533349
		51	25.5	272.273	1	0		51	25.5	218.774	0.880779	0.119221		51	25.5	149.681	0.946665	0.0533349
		52	26	272.273	1	0		52	26	218.774	0.880779	0.119221		52	26	149.681	0.946665	0.0533349
		53	26.5	272.273	1	0		53	26.5	218.774	0.880779	0.119221		53	26.5	147.154	0.930683	0.0693171
		54	27	272.273	1	0		54	27	218.774	0.880779	0.119221		54	27	147.154	0.930683	0.0693171
		55	27.5	272.273	1	0		55	27.5	222.016	0.893831	0.106169		55	27.5	147.154	0.930683	0.0693171
		56	28	272.273	1	0		56	28	220.071	0.886	0.114		56	28	147.154	0.930683	0.0693171
		57	28.5	272.273	1	0		57	28.5	219.916	0.885376	0.114624		57	28.5	147.154	0.930683	0.0693171
		58	29	272.273	1	0		58	29	229.674	0.924662	0.0753381		58	29	147.154	0.930683	0.0693171
		59	29.5	272.273	1	0		59	29.5	236.554	0.952361	0.0476394		59	29.5	147.154	0.930683	0.0693171
		60	30	272.273	1	0		60	30	237.364	0.955622	0.0443783		60	30	147.154	0.930683	0.0693171
		61	30.5	272.273	1	0		61	30.5	237.53	0.95629	0.04371		61	30.5	147.154	0.930683	0.0693171
		62	31	272.273	1	0		62	31	243.534	0.980462	0.0195381		62	31	147.154	0.930683	0.0693171
		63	31.5	272.273	1	0		63	31.5	239.846	0.965614	0.0343859		63	31.5	147.154	0.930683	0.0693171
		64	32	272.273	1	0		64	32	237.275	0.955263	0.0447366		64	32	147.154	0.930683	0.0693171
		65	32.5	272.273	1	0		65	32.5	237.275	0.955263	0.0447366		65	32.5	147.154	0.930683	0.0693171
		66	33	272.273	1	0		66	33	237.275	0.955263	0.0447366		66	33	147.154	0.930683	0.0693171
		67	33.5	272.273	1	0		67	33.5	237.275	0.955263	0.0447366		67	33.5	147.154	0.930683	0.0693171
		68	34	272.273	1	0		68	34	235.636	0.948665	0.0513352		68	34	147.154	0.930683	0.0693171
		69	34.5	272.273	1	0		69	34.5	237.918	0.957852	0.0421479		69	34.5	147.154	0.930683	0.0693171
		70	35	272.273	1	0		70	35	237.918	0.957852	0.0421479		70	35	147.154	0.930683	0.0693171
		71	35.5	272.273	1	0		71	35.5	237.918	0.957852	0.0421479		71	35.5	147.154	0.930683	0.0693171
		72	36	272.273	1	0		72	36	237.918	0.957852	0.0421479		72	36	147.154	0.930683	0.0693171
		73	36.5	272.273	1	0		73	36.5	237.918	0.957852	0.0421479		73	36.5	147.154	0.930683	0.0693171
		74	37	272.273	1	0		74	37	237.918	0.957852	0.0421479		74	37	147.154	0.930683	0.0693171
		75	37.5	272.273	1	0		75	37.5	240.666	0.968915	0.0310846		75	37.5	147.154	0.930683	0.0693171
		76	38	272.273	1	0		76	38	240.666	0.968915	0.0310846		76	38	147.154	0.930683	0.0693171
		77	38.5	272.273	1	0		77	38.5	240.666	0.968915	0.0310846		77	38.5	147.154	0.930683	0.0693171
		78	39	272.273	1	0		78	39	240.666	0.968915	0.0310846		78	39	147.154	0.930683	0.0693171
		79	39.5	272.273	1	0		79	39.5	240.666	0.968915	0.0310846		79	39.5	147.154	0.930683	0.0693171
		80	40	272.273	1	0		80	40	241.776	0.973384	0.0266157		80	40	147.154	0.930683	0.0693171
		81	40.5	272.273	1	0		81	40.5	241.776	0.973384	0.0266157		81	40.5	147.154	0.930683	0.0693171
		82	41	272.273	1	0		82	41	241.776	0.973384	0.0266157		82	41	147.154	0.930683	0.0693171
		83	41.5	272.273	1	0		83	41.5	241.776	0.973384	0.0266157		83	41.5	147.154	0.930683	0.0693171
		84	42	272.273	1	0		84	42	241.776	0.973384	0.0266157		84	42	147.154	0.930683	0.0693171
		85	42.5	272.273	1	0		85	42.5	241.776	0.973384	0.0266157		85	42.5	147.154	0.930683	0.0693171
		86	43	272.273	1	0		86	43	241.776	0.973384	0.0266157		86	43	147.154	0.930683	0.0693171
		87	43.5	272.273	1	0		87	43.5	236.391	0.951704	0.0482956		87	43.5	147.154	0.930683	0.0693171
		88	44	272.273	1	0		88	44	232.188	0.934783	0.0652168		88	44	147.154	0.930683	0.0693171
		89	44.5	272.273	1	0		89	44.5	228.632	0.920467	0.0795331		89	44.5	147.154	0.930683	0.0693171
		90	45	272.273	1	0		90	45	233.166	0.938721	0.0612794		90	45	147.154	0.930683	0.0693171
		91	45.5	272.273	1	0		91	45.5	231.256	0.931031	0.068969		91	45.5	147.154	0.930683	0.0693171
		92	46	272.273	1	0		92	46	229.513	0.924014	0.0759863		92	46	147.154	0.930683	0.0693171
		93	46.5	272.273	1	0		93	46.5	228.507	0.919964	0.0800364		93	46.5	147.154	0.930683	0.0693171
		94	47	272.273	1	0		94	47	226.26	0.910917	0.0890828		94	47	147.154	0.930683	0.0693171
		95	47.5	272.273	1	0		95	47.5	228.862	0.921393	0.0786072		95	47.5	147.154	0.930683	0.0693171
		96	48	272.273	1	0		96	48	226.26	0.910917	0.0890828		96	48	147.154	0.930683	0.0693171
		97	48.5	272.273	1	0		97	48.5	223.161	0.898441	0.101559		97	48.5	147.154	0.930683	0.0693171
		98	49	272.273	1	0		98	49	224.415	0.903489	0.0965107		98	49	147.154	0.930683	0.0693171
		99	49.5	272.273	1	0		99	49.5	224.415	0.903489	0.0965107		99	49.5	147.154	0.930683	0.0693171
		100	50	272.273	1	0		100	50	224.415	0.903489	0.0965107		100	50	147.154	0.930683	0.0693171
		101	50.5	272.273	1	0		101	50.5	224.415	0.903489	0.0965107		101	50.5	147.154	0.930683	0.0693171
		102	51	272.273	1	0		102	51	222.372	0.895264	0.104736		102	51	147.154	0.930683	0.0693171
		103	51.5	272.273	1	0		103	51.5	222.372	0.895264	0.104736		103	51.5	147.154	0.930683	0.0693171
		104	52	272.273	1	0		104	52	221.437	0.8915	0.1085		104	52	147.154	0.930683	0.0693171
		105	52.5	272.273	1	0		105	52.5	221.437	0.8915	0.1085		105	52.5	147.154	0.930683	0.0693171
		106	53	272.273	1	0		106	53	221.437	0.8915	0.1085		106	53	147.154	0.930683	0.0693171
		107	53.5	272.273	1	0		107	53.5	221.437	0.8915	0.1085		107	53.5	147.154	0.930683	0.0693171
		108	54	272.273	1	0		108	54	221.437	0.8915	0.1085		108	54	147.154	0.930683	0.0693171
		109	54.5	272.273	1	0		109	54.5	221.437	0.8915	0.1085		109	54.5	147.154	0.930683	0.0693171
		110	55	272.273	1	0		110	55	221.437	0.8915	0.1085		110	55	147.154	0.930683	0.0693171
		111	55.5	272.273	1	0		111	55.5	219.264	0.882752	0.117248		111	55.5	147.154	0.930683	0.0693171
		112	56	272.273	1	0		112	56	219.264	0.882752	0.117248		112	56	153.898	0.973336	0.0266643
		113	56.5	272.273	1	0		113	56.5	218.888	0.881238	0.118762		113	56.5	153.898	0.973336	0.0266643
		114	57	272.273	1	0		114	57	218.888	0.881238	0.118762		114	57	153.898	0.973336	0.0266643
		115	57.5	272.273	1	0		115	57.5	218.888	0.881238	0.118762		115	57.5	155.385	0.98274	0.0172597
		116	58	272.273	1	0		116	58	218.888	0.881238	0.118762		116	58	156.063	0.987028	0.0129717
		117	58.5	272.273	1	0		117	58.5	218.888	0.881238	0.118762		117	58.5	156.063	0.987028	0.0129717
		118	59	272.273	1	0		118	59	222.664	0.89644	0.10356		118	59	156.063	0.987028	0.0129717
		119	59.5	272.273	1	0		119	59.5	222.664	0.89644	0.10356		119	59.5	156.063	0.987028	0.0129717
		120	60	272.273	1	0		120	60	222.664	0.89644	0.10356		120	60	156.063	0.987028	0.0129717
			Maximal extension	272.273	Mean contractility	0			Maximal extension	248.387	Mean contractility	0.0672554			Maximal extension	158.114	Mean contractility	0.0519213
					Max contractility	0					Max contractility	0.123436					Max contractility	0.0702468
		Unstimulated relaxed						Stimulated relaxed						Stimulated stretched
	Data 7 - Contraction graph larva 7	Frame number	Time (s)	m6 length (µm) in A3	m6 length/maximal extension	Contractility		Frame number	Time (s)	m6 length (µm) in A3	m6 length/maximal extension	Contractility		Frame number	Time (s)	m6 length (µm) in A3	m6 length/maximal extension	Contractility
		1	0.5	233.805	1	0		1	0.5	214.604	0.968556	0.0314436		1	0.5	309.079	0.990225	0.00977477
		2	1	233.805	1	0		2	1	214.604	0.968556	0.0314436		2	1	309.079	0.990225	0.00977477
		3	1.5	233.805	1	0		3	1.5	216.653	0.977804	0.022196		3	1.5	309.079	0.990225	0.00977477
		4	2	233.805	1	0		4	2	220.093	0.993329	0.00667055		4	2	309.079	0.990225	0.00977477
		5	2.5	233.805	1	0		5	2.5	221.571	1	0		5	2.5	309.079	0.990225	0.00977477
		6	3	233.805	1	0		6	3	220.126	0.993478	0.00652161		6	3	309.079	0.990225	0.00977477
		7	3.5	233.805	1	0		7	3.5	216.805	0.97849	0.02151		7	3.5	309.079	0.990225	0.00977477
		8	4	233.805	1	0		8	4	216.805	0.97849	0.02151		8	4	309.079	0.990225	0.00977477
		9	4.5	233.805	1	0		9	4.5	213.484	0.963502	0.0364985		9	4.5	309.079	0.990225	0.00977477
		10	5	233.805	1	0		10	5	213.484	0.963502	0.0364985		10	5	309.079	0.990225	0.00977477
		11	5.5	233.805	1	0		11	5.5	213.484	0.963502	0.0364985		11	5.5	309.079	0.990225	0.00977477
		12	6	233.805	1	0		12	6	214.872	0.969766	0.0302341		12	6	309.079	0.990225	0.00977477
		13	6.5	233.805	1	0		13	6.5	210.164	0.948518	0.0514824		13	6.5	309.079	0.990225	0.00977477
		14	7	233.805	1	0		14	7	211.492	0.954511	0.0454888		14	7	309.079	0.990225	0.00977477
		15	7.5	233.805	1	0		15	7.5	211.492	0.954511	0.0454888		15	7.5	309.079	0.990225	0.00977477
		16	8	233.805	1	0		16	8	210.097	0.948215	0.0517848		16	8	309.079	0.990225	0.00977477
		17	8.5	233.805	1	0		17	8.5	210.097	0.948215	0.0517848		17	8.5	309.079	0.990225	0.00977477
		18	9	233.805	1	0		18	9	213.372	0.962996	0.0370039		18	9	309.079	0.990225	0.00977477
		19	9.5	233.805	1	0		19	9.5	213.372	0.962996	0.0370039		19	9.5	309.079	0.990225	0.00977477
		20	10	233.805	1	0		20	10	210.609	0.950526	0.049474		20	10	309.079	0.990225	0.00977477
		21	10.5	233.805	1	0		21	10.5	210.609	0.950526	0.049474		21	10.5	309.079	0.990225	0.00977477
		22	11	233.805	1	0		22	11	210.609	0.950526	0.049474		22	11	309.079	0.990225	0.00977477
		23	11.5	233.805	1	0		23	11.5	216.642	0.977754	0.0222457		23	11.5	309.079	0.990225	0.00977477
		24	12	233.805	1	0		24	12	216.642	0.977754	0.0222457		24	12	309.079	0.990225	0.00977477
		25	12.5	233.805	1	0		25	12.5	216.642	0.977754	0.0222457		25	12.5	309.079	0.990225	0.00977477
		26	13	233.805	1	0		26	13	214.648	0.968755	0.0312451		26	13	309.079	0.990225	0.00977477
		27	13.5	233.805	1	0		27	13.5	213.983	0.965754	0.0342464		27	13.5	309.079	0.990225	0.00977477
		28	14	233.805	1	0		28	14	213.983	0.965754	0.0342464		28	14	309.079	0.990225	0.00977477
		29	14.5	233.805	1	0		29	14.5	213.983	0.965754	0.0342464		29	14.5	309.079	0.990225	0.00977477
		30	15	233.805	1	0		30	15	215.365	0.971991	0.0280091		30	15	309.079	0.990225	0.00977477
		31	15.5	233.805	1	0		31	15.5	217.209	0.980313	0.0196867		31	15.5	309.079	0.990225	0.00977477
		32	16	233.805	1	0		32	16	220.488	0.995112	0.00488782		32	16	309.079	0.990225	0.00977477
		33	16.5	233.805	1	0		33	16.5	220.488	0.995112	0.00488782		33	16.5	309.079	0.990225	0.00977477
		34	17	233.805	1	0		34	17	220.488	0.995112	0.00488782		34	17	309.079	0.990225	0.00977477
		35	17.5	233.805	1	0		35	17.5	220.488	0.995112	0.00488782		35	17.5	309.079	0.990225	0.00977477
		36	18	233.805	1	0		36	18	220.488	0.995112	0.00488782		36	18	309.079	0.990225	0.00977477
		37	18.5	233.805	1	0		37	18.5	220.488	0.995112	0.00488782		37	18.5	309.079	0.990225	0.00977477
		38	19	233.805	1	0		38	19	218.586	0.986528	0.013472		38	19	309.079	0.990225	0.00977477
		39	19.5	233.805	1	0		39	19.5	216.389	0.976612	0.0233875		39	19.5	309.079	0.990225	0.00977477
		40	20	233.805	1	0		40	20	218.586	0.986528	0.013472		40	20	309.079	0.990225	0.00977477
		41	20.5	233.805	1	0		41	20.5	220.488	0.995112	0.00488782		41	20.5	309.079	0.990225	0.00977477
		42	21	233.805	1	0		42	21	220.488	0.995112	0.00488782		42	21	309.079	0.990225	0.00977477
		43	21.5	233.805	1	0		43	21.5	220.488	0.995112	0.00488782		43	21.5	309.079	0.990225	0.00977477
		44	22	233.805	1	0		44	22	213.937	0.965546	0.034454		44	22	309.079	0.990225	0.00977477
		45	22.5	233.805	1	0		45	22.5	207.697	0.937384	0.0626165		45	22.5	309.079	0.990225	0.00977477
		46	23	233.805	1	0		46	23	207.697	0.937384	0.0626165		46	23	309.079	0.990225	0.00977477
		47	23.5	233.805	1	0		47	23.5	207.697	0.937384	0.0626165		47	23.5	309.079	0.990225	0.00977477
		48	24	233.805	1	0		48	24	207.697	0.937384	0.0626165		48	24	309.079	0.990225	0.00977477
		49	24.5	233.805	1	0		49	24.5	207.697	0.937384	0.0626165		49	24.5	309.079	0.990225	0.00977477
		50	25	233.805	1	0		50	25	207.697	0.937384	0.0626165		50	25	309.079	0.990225	0.00977477
		51	25.5	233.805	1	0		51	25.5	207.697	0.937384	0.0626165		51	25.5	309.079	0.990225	0.00977477
		52	26	233.805	1	0		52	26	207.697	0.937384	0.0626165		52	26	309.079	0.990225	0.00977477
		53	26.5	233.805	1	0		53	26.5	207.697	0.937384	0.0626165		53	26.5	309.079	0.990225	0.00977477
		54	27	233.805	1	0		54	27	207.697	0.937384	0.0626165		54	27	309.079	0.990225	0.00977477
		55	27.5	233.805	1	0		55	27.5	207.697	0.937384	0.0626165		55	27.5	309.079	0.990225	0.00977477
		56	28	233.805	1	0		56	28	208.959	0.943079	0.0569208		56	28	309.079	0.990225	0.00977477
		57	28.5	233.805	1	0		57	28.5	208.959	0.943079	0.0569208		57	28.5	309.079	0.990225	0.00977477
		58	29	233.805	1	0		58	29	208.959	0.943079	0.0569208		58	29	309.079	0.990225	0.00977477
		59	29.5	233.805	1	0		59	29.5	211.081	0.952656	0.0473437		59	29.5	309.079	0.990225	0.00977477
		60	30	233.805	1	0		60	30	213.734	0.96463	0.0353702		60	30	309.104	0.990305	0.00969468
		61	30.5	233.805	1	0		61	30.5	211.552	0.954782	0.045218		61	30.5	309.104	0.990305	0.00969468
		62	31	233.805	1	0		62	31	211.552	0.954782	0.045218		62	31	309.104	0.990305	0.00969468
		63	31.5	233.805	1	0		63	31.5	211.552	0.954782	0.045218		63	31.5	309.104	0.990305	0.00969468
		64	32	233.805	1	0		64	32	214.933	0.970041	0.0299588		64	32	309.104	0.990305	0.00969468
		65	32.5	233.805	1	0		65	32.5	214.933	0.970041	0.0299588		65	32.5	309.104	0.990305	0.00969468
		66	33	233.805	1	0		66	33	214.933	0.970041	0.0299588		66	33	309.104	0.990305	0.00969468
		67	33.5	233.805	1	0		67	33.5	213.484	0.963502	0.0364985		67	33.5	312.13	1	0
		68	34	233.805	1	0		68	34	210.164	0.948518	0.0514824		68	34	312.13	1	0
		69	34.5	233.805	1	0		69	34.5	213.427	0.963244	0.0367557		69	34.5	312.13	1	0
		70	35	233.805	1	0		70	35	213.427	0.963244	0.0367557		70	35	312.13	1	0
		71	35.5	233.805	1	0		71	35.5	213.427	0.963244	0.0367557		71	35.5	312.13	1	0
		72	36	233.805	1	0		72	36	213.427	0.963244	0.0367557		72	36	312.13	1	0
		73	36.5	233.805	1	0		73	36.5	213.427	0.963244	0.0367557		73	36.5	312.13	1	0
		74	37	233.805	1	0		74	37	213.427	0.963244	0.0367557		74	37	312.13	1	0
		75	37.5	233.805	1	0		75	37.5	217.359	0.98099	0.0190097		75	37.5	312.13	1	0
		76	38	233.805	1	0		76	38	217.359	0.98099	0.0190097		76	38	312.13	1	0
		77	38.5	233.805	1	0		77	38.5	221.014	0.997486	0.00251387		77	38.5	312.13	1	0
		78	39	233.805	1	0		78	39	220.63	0.995753	0.00424695		78	39	312.13	1	0
		79	39.5	233.805	1	0		79	39.5	220.63	0.995753	0.00424695		79	39.5	312.13	1	0
		80	40	233.805	1	0		80	40	217.971	0.983752	0.0162476		80	40	312.13	1	0
		81	40.5	233.805	1	0		81	40.5	217.359	0.98099	0.0190097		81	40.5	312.13	1	0
		82	41	233.805	1	0		82	41	215.033	0.970493	0.0295075		82	41	312.13	1	0
		83	41.5	233.805	1	0		83	41.5	212.707	0.959995	0.0400052		83	41.5	312.13	1	0
		84	42	233.805	1	0		84	42	208.667	0.941761	0.0582387		84	42	312.13	1	0
		85	42.5	233.805	1	0		85	42.5	210.66	0.950756	0.0492438		85	42.5	312.13	1	0
		86	43	233.805	1	0		86	43	210.66	0.950756	0.0492438		86	43	312.13	1	0
		87	43.5	233.805	1	0		87	43.5	210.66	0.950756	0.0492438		87	43.5	312.13	1	0
		88	44	233.805	1	0		88	44	210.66	0.950756	0.0492438		88	44	312.13	1	0
		89	44.5	233.805	1	0		89	44.5	210.66	0.950756	0.0492438		89	44.5	312.13	1	0
		90	45	233.805	1	0		90	45	210.66	0.950756	0.0492438		90	45	312.13	1	0
		91	45.5	233.805	1	0		91	45.5	210.66	0.950756	0.0492438		91	45.5	312.13	1	0
		92	46	233.805	1	0		92	46	209.623	0.946076	0.053924		92	46	312.13	1	0
		93	46.5	233.805	1	0		93	46.5	209.623	0.946076	0.053924		93	46.5	312.13	1	0
		94	47	233.805	1	0		94	47	209.623	0.946076	0.053924		94	47	312.13	1	0
		95	47.5	233.805	1	0		95	47.5	209.623	0.946076	0.053924		95	47.5	312.13	1	0
		96	48	233.805	1	0		96	48	209.623	0.946076	0.053924		96	48	312.13	1	0
		97	48.5	233.805	1	0		97	48.5	214.872	0.969766	0.0302341		97	48.5	308.104	0.987102	0.0128985
		98	49	233.805	1	0		98	49	213.544	0.963772	0.0362277		98	49	308.104	0.987102	0.0128985
		99	49.5	233.805	1	0		99	49.5	213.427	0.963244	0.0367557		99	49.5	308.104	0.987102	0.0128985
		100	50	233.805	1	0		100	50	213.427	0.963244	0.0367557		100	50	308.104	0.987102	0.0128985
		101	50.5	233.805	1	0		101	50.5	213.427	0.963244	0.0367557		101	50.5	308.104	0.987102	0.0128985
		102	51	233.805	1	0		102	51	213.427	0.963244	0.0367557		102	51	308.104	0.987102	0.0128985
		103	51.5	233.805	1	0		103	51.5	213.427	0.963244	0.0367557		103	51.5	308.104	0.987102	0.0128985
		104	52	233.805	1	0		104	52	213.427	0.963244	0.0367557		104	52	304.081	0.974213	0.0257873
		105	52.5	233.805	1	0		105	52.5	213.427	0.963244	0.0367557		105	52.5	304.081	0.974213	0.0257873
		106	53	233.805	1	0		106	53	213.983	0.965754	0.0342464		106	53	304.081	0.974213	0.0257873
		107	53.5	233.805	1	0		107	53.5	213.983	0.965754	0.0342464		107	53.5	304.081	0.974213	0.0257873
		108	54	233.805	1	0		108	54	213.983	0.965754	0.0342464		108	54	304.081	0.974213	0.0257873
		109	54.5	233.805	1	0		109	54.5	213.983	0.965754	0.0342464		109	54.5	304.081	0.974213	0.0257873
		110	55	233.805	1	0		110	55	213.983	0.965754	0.0342464		110	55	304.081	0.974213	0.0257873
		111	55.5	233.805	1	0		111	55.5	213.983	0.965754	0.0342464		111	55.5	304.081	0.974213	0.0257873
		112	56	233.805	1	0		112	56	215.927	0.974527	0.0254726		112	56	304.081	0.974213	0.0257873
		113	56.5	233.805	1	0		113	56.5	220.914	0.997035	0.00296519		113	56.5	304.081	0.974213	0.0257873
		114	57	233.805	1	0		114	57	220.914	0.997035	0.00296519		114	57	304.081	0.974213	0.0257873
		115	57.5	233.805	1	0		115	57.5	220.914	0.997035	0.00296519		115	57.5	304.081	0.974213	0.0257873
		116	58	233.805	1	0		116	58	220.914	0.997035	0.00296519		116	58	304.081	0.974213	0.0257873
		117	58.5	233.805	1	0		117	58.5	220.914	0.997035	0.00296519		117	58.5	298.082	0.954993	0.0450069
		118	59	233.805	1	0		118	59	220.914	0.997035	0.00296519		118	59	298.082	0.954993	0.0450069
		119	59.5	233.805	1	0		119	59.5	217.639	0.982254	0.017746		119	59.5	298.082	0.954993	0.0450069
		120	60	233.805	1	0		120	60	217.639	0.982254	0.017746		120	60	298.082	0.954993	0.0450069
			Maximal extension	233.805	Mean contractility	0			Maximal extension	221.571	Mean contractility	0.0336444			Maximal extension	312.13	Mean contractility	0.0104177
					Max contractility	0					Max contractility	0.0626165					Max contractility	0.0450069
	Data 8 - Contraction graph larva 8
		1	0.5	222.38	1	0		1	0.5	180.004	0.904588	0.0954118		1	0.5	302.238	1	0
		2	1	222.38	1	0		2	1	181.514	0.912176	0.0878235		2	1	300.24	0.993389	0.00661068
		3	1.5	222.38	1	0		3	1.5	181.514	0.912176	0.0878235		3	1.5	300.24	0.993389	0.00661068
		4	2	222.38	1	0		4	2	180.445	0.906804	0.0931956		4	2	298.242	0.986779	0.0132214
		5	2.5	222.38	1	0		5	2.5	185.157	0.930484	0.0695161		5	2.5	298.242	0.986779	0.0132214
		6	3	222.38	1	0		6	3	185.157	0.930484	0.0695161		6	3	298.242	0.986779	0.0132214
		7	3.5	222.38	1	0		7	3.5	185.157	0.930484	0.0695161		7	3.5	298.242	0.986779	0.0132214
		8	4	222.38	1	0		8	4	180.445	0.906804	0.0931956		8	4	298.242	0.986779	0.0132214
		9	4.5	222.38	1	0		9	4.5	186.339	0.936424	0.0635761		9	4.5	298.242	0.986779	0.0132214
		10	5	222.38	1	0		10	5	179.639	0.902754	0.0972461		10	5	298.242	0.986779	0.0132214
		11	5.5	222.38	1	0		11	5.5	187.598	0.942751	0.0572491		11	5.5	298.242	0.986779	0.0132214
		12	6	222.38	1	0		12	6	190.251	0.956083	0.0439168		12	6	298.242	0.986779	0.0132214
		13	6.5	222.38	1	0		13	6.5	190.251	0.956083	0.0439168		13	6.5	298.242	0.986779	0.0132214
		14	7	222.38	1	0		14	7	190.251	0.956083	0.0439168		14	7	298.242	0.986779	0.0132214
		15	7.5	222.38	1	0		15	7.5	193.966	0.974753	0.0252475		15	7.5	298.242	0.986779	0.0132214
		16	8	222.38	1	0		16	8	193.966	0.974753	0.0252475		16	8	296.243	0.980165	0.0198354
		17	8.5	222.38	1	0		17	8.5	193.966	0.974753	0.0252475		17	8.5	296.243	0.980165	0.0198354
		18	9	222.38	1	0		18	9	193.966	0.974753	0.0252475		18	9	296.243	0.980165	0.0198354
		19	9.5	222.38	1	0		19	9.5	193.966	0.974753	0.0252475		19	9.5	296.243	0.980165	0.0198354
		20	10	222.38	1	0		20	10	193.966	0.974753	0.0252475		20	10	296.243	0.980165	0.0198354
		21	10.5	222.38	1	0		21	10.5	193.966	0.974753	0.0252475		21	10.5	296.243	0.980165	0.0198354
		22	11	222.38	1	0		22	11	188.073	0.945138	0.0548621		22	11	296.243	0.980165	0.0198354
		23	11.5	222.38	1	0		23	11.5	188.073	0.945138	0.0548621		23	11.5	296.243	0.980165	0.0198354
		24	12	222.38	1	0		24	12	188.073	0.945138	0.0548621		24	12	296.243	0.980165	0.0198354
		25	12.5	222.38	1	0		25	12.5	188.073	0.945138	0.0548621		25	12.5	296.243	0.980165	0.0198354
		26	13	222.38	1	0		26	13	197.264	0.991326	0.0086738		26	13	296.243	0.980165	0.0198354
		27	13.5	222.38	1	0		27	13.5	197.264	0.991326	0.0086738		27	13.5	296.243	0.980165	0.0198354
		28	14	222.38	1	0		28	14	192.892	0.969355	0.0306448		28	14	296.243	0.980165	0.0198354
		29	14.5	222.38	1	0		29	14.5	192.892	0.969355	0.0306448		29	14.5	296.243	0.980165	0.0198354
		30	15	222.38	1	0		30	15	192.892	0.969355	0.0306448		30	15	296.243	0.980165	0.0198354
		31	15.5	222.38	1	0		31	15.5	189.802	0.953827	0.0461732		31	15.5	295.244	0.976859	0.0231407
		32	16	222.38	1	0		32	16	189.802	0.953827	0.0461732		32	16	295.244	0.976859	0.0231407
		33	16.5	222.38	1	0		33	16.5	189.802	0.953827	0.0461732		33	16.5	295.244	0.976859	0.0231407
		34	17	222.38	1	0		34	17	189.802	0.953827	0.0461732		34	17	295.244	0.976859	0.0231407
		35	17.5	222.38	1	0		35	17.5	189.802	0.953827	0.0461732		35	17.5	295.244	0.976859	0.0231407
		36	18	222.38	1	0		36	18	198.99	1	0		36	18	295.244	0.976859	0.0231407
		37	18.5	222.38	1	0		37	18.5	198.99	1	0		37	18.5	295.244	0.976859	0.0231407
		38	19	222.38	1	0		38	19	198.99	1	0		38	19	295.244	0.976859	0.0231407
		39	19.5	222.38	1	0		39	19.5	192.085	0.9653	0.0347002		39	19.5	292.246	0.96694	0.03306
		40	20	220.275	0.990534	0.00946578		40	20	192.085	0.9653	0.0347002		40	20	292.246	0.96694	0.03306
		41	20.5	220.275	0.990534	0.00946578		41	20.5	182.02	0.914719	0.0852807		41	20.5	292.246	0.96694	0.03306
		42	21	220.275	0.990534	0.00946578		42	21	189.634	0.952983	0.0470174		42	21	292.246	0.96694	0.03306
		43	21.5	220.275	0.990534	0.00946578		43	21.5	186.306	0.936258	0.0637419		43	21.5	292.246	0.96694	0.03306
		44	22	220.275	0.990534	0.00946578		44	22	182.275	0.916001	0.0839992		44	22	292.246	0.96694	0.03306
		45	22.5	220.275	0.990534	0.00946578		45	22.5	182.275	0.916001	0.0839992		45	22.5	292.246	0.96694	0.03306
		46	23	220.275	0.990534	0.00946578		46	23	167.812	0.843319	0.156681		46	23	292.246	0.96694	0.03306
		47	23.5	220.275	0.990534	0.00946578		47	23.5	167.812	0.843319	0.156681		47	23.5	292.246	0.96694	0.03306
		48	24	220.275	0.990534	0.00946578		48	24	167.812	0.843319	0.156681		48	24	292.246	0.96694	0.03306
		49	24.5	220.275	0.990534	0.00946578		49	24.5	167.812	0.843319	0.156681		49	24.5	292.246	0.96694	0.03306
		50	25	220.275	0.990534	0.00946578		50	25	167.812	0.843319	0.156681		50	25	292.246	0.96694	0.03306
		51	25.5	220.275	0.990534	0.00946578		51	25.5	180.544	0.907302	0.0926981		51	25.5	292.246	0.96694	0.03306
		52	26	220.275	0.990534	0.00946578		52	26	180.544	0.907302	0.0926981		52	26	292.246	0.96694	0.03306
		53	26.5	220.275	0.990534	0.00946578		53	26.5	185.861	0.934022	0.0659782		53	26.5	292.246	0.96694	0.03306
		54	27	220.275	0.990534	0.00946578		54	27	185.861	0.934022	0.0659782		54	27	292.246	0.96694	0.03306
		55	27.5	220.275	0.990534	0.00946578		55	27.5	191.18	0.960752	0.0392482		55	27.5	292.246	0.96694	0.03306
		56	28	220.275	0.990534	0.00946578		56	28	191.18	0.960752	0.0392482		56	28	292.246	0.96694	0.03306
		57	28.5	220.275	0.990534	0.00946578		57	28.5	193.507	0.972446	0.0275541		57	28.5	292.246	0.96694	0.03306
		58	29	220.275	0.990534	0.00946578		58	29	193.507	0.972446	0.0275541		58	29	295.244	0.976859	0.0231407
		59	29.5	220.275	0.990534	0.00946578		59	29.5	193.507	0.972446	0.0275541		59	29.5	295.244	0.976859	0.0231407
		60	30	220.275	0.990534	0.00946578		60	30	193.507	0.972446	0.0275541		60	30	295.244	0.976859	0.0231407
		61	30.5	220.275	0.990534	0.00946578		61	30.5	192.842	0.969104	0.030896		61	30.5	295.244	0.976859	0.0231407
		62	31	220.275	0.990534	0.00946578		62	31	192.51	0.967436	0.0325645		62	31	295.244	0.976859	0.0231407
		63	31.5	220.275	0.990534	0.00946578		63	31.5	188.571	0.947641	0.0523594		63	31.5	295.244	0.976859	0.0231407
		64	32	220.275	0.990534	0.00946578		64	32	178.718	0.898126	0.101874		64	32	295.244	0.976859	0.0231407
		65	32.5	220.275	0.990534	0.00946578		65	32.5	171.022	0.85945	0.14055		65	32.5	295.244	0.976859	0.0231407
		66	33	220.275	0.990534	0.00946578		66	33	171.022	0.85945	0.14055		66	33	295.244	0.976859	0.0231407
		67	33.5	220.275	0.990534	0.00946578		67	33.5	167.83	0.843409	0.156591		67	33.5	295.244	0.976859	0.0231407
		68	34	220.275	0.990534	0.00946578		68	34	167.83	0.843409	0.156591		68	34	295.244	0.976859	0.0231407
		69	34.5	220.275	0.990534	0.00946578		69	34.5	167.83	0.843409	0.156591		69	34.5	295.244	0.976859	0.0231407
		70	35	220.275	0.990534	0.00946578		70	35	172.208	0.86541	0.13459		70	35	295.244	0.976859	0.0231407
		71	35.5	220.275	0.990534	0.00946578		71	35.5	173.845	0.873637	0.126363		71	35.5	295.244	0.976859	0.0231407
		72	36	220.275	0.990534	0.00946578		72	36	173.845	0.873637	0.126363		72	36	295.244	0.976859	0.0231407
		73	36.5	220.275	0.990534	0.00946578		73	36.5	178.55	0.897281	0.102719		73	36.5	295.244	0.976859	0.0231407
		74	37	220.275	0.990534	0.00946578		74	37	178.55	0.897281	0.102719		74	37	295.244	0.976859	0.0231407
		75	37.5	220.275	0.990534	0.00946578		75	37.5	180.544	0.907302	0.0926981		75	37.5	295.244	0.976859	0.0231407
		76	38	220.275	0.990534	0.00946578		76	38	188.302	0.946289	0.0537112		76	38	299.241	0.990084	0.00991603
		77	38.5	220.275	0.990534	0.00946578		77	38.5	188.302	0.946289	0.0537112		77	38.5	299.241	0.990084	0.00991603
		78	39	220.275	0.990534	0.00946578		78	39	191.63	0.963013	0.0369868		78	39	299.241	0.990084	0.00991603
		79	39.5	220.275	0.990534	0.00946578		79	39.5	191.63	0.963013	0.0369868		79	39.5	299.241	0.990084	0.00991603
		80	40	220.275	0.990534	0.00946578		80	40	196.7	0.988492	0.0115081		80	40	299.241	0.990084	0.00991603
		81	40.5	220.275	0.990534	0.00946578		81	40.5	196.7	0.988492	0.0115081		81	40.5	299.241	0.990084	0.00991603
		82	41	220.275	0.990534	0.00946578		82	41	174.46	0.876727	0.123273		82	41	299.241	0.990084	0.00991603
		83	41.5	220.275	0.990534	0.00946578		83	41.5	170.522	0.856938	0.143062		83	41.5	299.241	0.990084	0.00991603
		84	42	220.275	0.990534	0.00946578		84	42	171.587	0.86229	0.13771		84	42	299.241	0.990084	0.00991603
		85	42.5	220.275	0.990534	0.00946578		85	42.5	171.587	0.86229	0.13771		85	42.5	299.241	0.990084	0.00991603
		86	43	220.275	0.990534	0.00946578		86	43	171.587	0.86229	0.13771		86	43	299.241	0.990084	0.00991603
		87	43.5	220.275	0.990534	0.00946578		87	43.5	171.587	0.86229	0.13771		87	43.5	299.241	0.990084	0.00991603
		88	44	220.275	0.990534	0.00946578		88	44	176.247	0.885708	0.114292		88	44	299.241	0.990084	0.00991603
		89	44.5	220.275	0.990534	0.00946578		89	44.5	176.247	0.885708	0.114292		89	44.5	299.241	0.990084	0.00991603
		90	45	220.275	0.990534	0.00946578		90	45	170.887	0.858772	0.141228		90	45	299.241	0.990084	0.00991603
		91	45.5	220.275	0.990534	0.00946578		91	45.5	170.887	0.858772	0.141228		91	45.5	299.241	0.990084	0.00991603
		92	46	220.275	0.990534	0.00946578		92	46	170.887	0.858772	0.141228		92	46	299.241	0.990084	0.00991603
		93	46.5	220.275	0.990534	0.00946578		93	46.5	170.887	0.858772	0.141228		93	46.5	298.242	0.986779	0.0132214
		94	47	220.275	0.990534	0.00946578		94	47	168.889	0.848731	0.151269		94	47	296.243	0.980165	0.0198354
		95	47.5	220.275	0.990534	0.00946578		95	47.5	173.584	0.872325	0.127675		95	47.5	296.243	0.980165	0.0198354
		96	48	220.275	0.990534	0.00946578		96	48	173.584	0.872325	0.127675		96	48	296.243	0.980165	0.0198354
		97	48.5	220.275	0.990534	0.00946578		97	48.5	175.618	0.882547	0.117453		97	48.5	296.243	0.980165	0.0198354
		98	49	220.275	0.990534	0.00946578		98	49	179.691	0.903015	0.0969848		98	49	296.243	0.980165	0.0198354
		99	49.5	220.275	0.990534	0.00946578		99	49.5	183.105	0.920172	0.0798281		99	49.5	296.243	0.980165	0.0198354
		100	50	220.275	0.990534	0.00946578		100	50	183.105	0.920172	0.0798281		100	50	296.243	0.980165	0.0198354
		101	50.5	220.275	0.990534	0.00946578		101	50.5	188.426	0.946912	0.0530881		101	50.5	296.243	0.980165	0.0198354
		102	51	220.275	0.990534	0.00946578		102	51	188.426	0.946912	0.0530881		102	51	296.243	0.980165	0.0198354
		103	51.5	220.275	0.990534	0.00946578		103	51.5	173.083	0.869808	0.130192		103	51.5	296.243	0.980165	0.0198354
		104	52	220.275	0.990534	0.00946578		104	52	173.083	0.869808	0.130192		104	52	296.243	0.980165	0.0198354
		105	52.5	220.275	0.990534	0.00946578		105	52.5	173.083	0.869808	0.130192		105	52.5	296.243	0.980165	0.0198354
		106	53	220.275	0.990534	0.00946578		106	53	170.522	0.856938	0.143062		106	53	296.243	0.980165	0.0198354
		107	53.5	220.275	0.990534	0.00946578		107	53.5	170.334	0.855993	0.144007		107	53.5	296.243	0.980165	0.0198354
		108	54	220.275	0.990534	0.00946578		108	54	170.334	0.855993	0.144007		108	54	296.243	0.980165	0.0198354
		109	54.5	220.275	0.990534	0.00946578		109	54.5	170.334	0.855993	0.144007		109	54.5	296.243	0.980165	0.0198354
		110	55	220.275	0.990534	0.00946578		110	55	170.334	0.855993	0.144007		110	55	296.243	0.980165	0.0198354
		111	55.5	220.275	0.990534	0.00946578		111	55.5	170.334	0.855993	0.144007		111	55.5	296.243	0.980165	0.0198354
		112	56	220.275	0.990534	0.00946578		112	56	170.334	0.855993	0.144007		112	56	296.243	0.980165	0.0198354
		113	56.5	220.275	0.990534	0.00946578		113	56.5	170.334	0.855993	0.144007		113	56.5	296.243	0.980165	0.0198354
		114	57	220.275	0.990534	0.00946578		114	57	170.334	0.855993	0.144007		114	57	296.243	0.980165	0.0198354
		115	57.5	220.275	0.990534	0.00946578		115	57.5	175.618	0.882547	0.117453		115	57.5	296.243	0.980165	0.0198354
		116	58	220.275	0.990534	0.00946578		116	58	175.618	0.882547	0.117453		116	58	296.243	0.980165	0.0198354
		117	58.5	220.275	0.990534	0.00946578		117	58.5	175.618	0.882547	0.117453		117	58.5	296.243	0.980165	0.0198354
		118	59	220.275	0.990534	0.00946578		118	59	175.618	0.882547	0.117453		118	59	296.243	0.980165	0.0198354
		119	59.5	220.275	0.990534	0.00946578		119	59.5	175.618	0.882547	0.117453		119	59.5	296.243	0.980165	0.0198354
		120	60	220.275	0.990534	0.00946578		120	60	175.618	0.882547	0.117453		120	60	296.243	0.980165	0.0198354
			Maximal extension	222.38	Mean contractility	0.0063894			Maximal extension	198.99	Mean contractility	0.0851789			Maximal extension	302.238	Mean contractility	0.020138
					Max contractility	0.00946578					Max contractility	0.156681					Max contractility	0.03306
		Unstimulated relaxed						Stimulated relaxed						Stimulated stretched
	Data 9 - Contraction graph larva 9	Frame number	Time (s)	m6 length (µm) in A3	m6 length/maximal extension	Contractility		Frame number	Time (s)	m6 length (µm) in A3	m6 length/maximal extension	Contractility		Frame number	Time (s)	m6 length (µm) in A3	m6 length/maximal extension	Contractility
		1	0.5	284.978	1	0		1	0.5	265.776	0.992813	0.00718715		1	0.5	223.305	0.964559	0.0354412
		2	1	284.978	1	0		2	1	258.538	0.965775	0.0342249		2	1	223.305	0.964559	0.0354412
		3	1.5	284.978	1	0		3	1.5	252.507	0.943246	0.0567538		3	1.5	223.305	0.964559	0.0354412
		4	2	284.978	1	0		4	2	249.726	0.932858	0.0671423		4	2	223.305	0.964559	0.0354412
		5	2.5	284.978	1	0		5	2.5	249.622	0.932469	0.0675308		5	2.5	223.305	0.964559	0.0354412
		6	3	284.978	1	0		6	3	250.954	0.937445	0.0625551		6	3	223.305	0.964559	0.0354412
		7	3.5	284.978	1	0		7	3.5	250.954	0.937445	0.0625551		7	3.5	223.305	0.964559	0.0354412
		8	4	284.978	1	0		8	4	250.954	0.937445	0.0625551		8	4	223.305	0.964559	0.0354412
		9	4.5	284.978	1	0		9	4.5	252.984	0.945028	0.054972		9	4.5	223.305	0.964559	0.0354412
		10	5	284.978	1	0		10	5	244.994	0.915181	0.0848188		10	5	226.274	0.977383	0.0226167
		11	5.5	284.978	1	0		11	5.5	245.627	0.917546	0.0824542		11	5.5	226.274	0.977383	0.0226167
		12	6	284.978	1	0		12	6	248.956	0.929981	0.0700187		12	6	226.274	0.977383	0.0226167
		13	6.5	284.978	1	0		13	6.5	251.589	0.939817	0.060183		13	6.5	226.274	0.977383	0.0226167
		14	7	284.978	1	0		14	7	261.64	0.977363	0.0226373		14	7	226.274	0.977383	0.0226167
		15	7.5	284.978	1	0		15	7.5	263.114	0.982869	0.0171311		15	7.5	226.274	0.977383	0.0226167
		16	8	284.978	1	0		16	8	248.358	0.927747	0.0722525		16	8	226.274	0.977383	0.0226167
		17	8.5	284.978	1	0		17	8.5	251.021	0.937695	0.0623048		17	8.5	226.274	0.977383	0.0226167
		18	9	284.978	1	0		18	9	254.756	0.951647	0.0483526		18	9	226.274	0.977383	0.0226167
		19	9.5	284.978	1	0		19	9.5	254.756	0.951647	0.0483526		19	9.5	226.274	0.977383	0.0226167
		20	10	284.978	1	0		20	10	254.756	0.951647	0.0483526		20	10	226.274	0.977383	0.0226167
		21	10.5	284.978	1	0		21	10.5	263.577	0.984598	0.0154016		21	10.5	226.274	0.977383	0.0226167
		22	11	284.978	1	0		22	11	256.888	0.959612	0.0403885		22	11	226.274	0.977383	0.0226167
		23	11.5	284.978	1	0		23	11.5	244.994	0.915181	0.0848188		23	11.5	226.274	0.977383	0.0226167
		24	12	284.978	1	0		24	12	241	0.900261	0.0997385		24	12	226.274	0.977383	0.0226167
		25	12.5	284.978	1	0		25	12.5	241	0.900261	0.0997385		25	12.5	226.274	0.977383	0.0226167
		26	13	284.978	1	0		26	13	241	0.900261	0.0997385		26	13	226.274	0.977383	0.0226167
		27	13.5	284.978	1	0		27	13.5	243.698	0.91034	0.0896601		27	13.5	226.274	0.977383	0.0226167
		28	14	284.978	1	0		28	14	247.768	0.925544	0.0744565		28	14	226.274	0.977383	0.0226167
		29	14.5	284.978	1	0		29	14.5	252.175	0.942006	0.057994		29	14.5	226.274	0.977383	0.0226167
		30	15	284.978	1	0		30	15	247.607	0.924942	0.0750579		30	15	226.274	0.977383	0.0226167
		31	15.5	284.978	1	0		31	15.5	242.861	0.907213	0.0927867		31	15.5	226.274	0.977383	0.0226167
		32	16	284.978	1	0		32	16	238.205	0.889821	0.110179		32	16	226.274	0.977383	0.0226167
		33	16.5	284.978	1	0		33	16.5	253.688	0.947658	0.0523422		33	16.5	226.274	0.977383	0.0226167
		34	17	284.978	1	0		34	17	243.666	0.91022	0.0897796		34	17	226.274	0.977383	0.0226167
		35	17.5	284.978	1	0		35	17.5	234.079	0.874408	0.125592		35	17.5	226.274	0.977383	0.0226167
		36	18	284.978	1	0		36	18	216.642	0.809272	0.190728		36	18	226.274	0.977383	0.0226167
		37	18.5	284.978	1	0		37	18.5	218.996	0.818065	0.181935		37	18.5	226.274	0.977383	0.0226167
		38	19	284.978	1	0		38	19	222.361	0.830635	0.169365		38	19	226.274	0.977383	0.0226167
		39	19.5	284.978	1	0		39	19.5	222.361	0.830635	0.169365		39	19.5	226.274	0.977383	0.0226167
		40	20	284.978	1	0		40	20	222.361	0.830635	0.169365		40	20	226.274	0.977383	0.0226167
		41	20.5	284.978	1	0		41	20.5	222.361	0.830635	0.169365		41	20.5	226.274	0.977383	0.0226167
		42	21	284.978	1	0		42	21	232.976	0.870288	0.129712		42	21	226.274	0.977383	0.0226167
		43	21.5	284.978	1	0		43	21.5	242.444	0.905656	0.0943444		43	21.5	226.274	0.977383	0.0226167
		44	22	284.978	1	0		44	22	249.099	0.930516	0.0694845		44	22	231.51	1	0
		45	22.5	284.978	1	0		45	22.5	239.704	0.89542	0.10458		45	22.5	231.51	1	0
		46	23	284.978	1	0		46	23	241.569	0.902387	0.097613		46	23	231.51	1	0
		47	23.5	284.978	1	0		47	23.5	251.589	0.939817	0.060183		47	23.5	231.51	1	0
		48	24	284.978	1	0		48	24	255.585	0.954744	0.0452559		48	24	231.51	1	0
		49	24.5	284.978	1	0		49	24.5	257.613	0.96232	0.0376802		49	24.5	231.51	1	0
		50	25	284.978	1	0		50	25	267.7	1	0		50	25	231.51	1	0
		51	25.5	284.978	1	0		51	25.5	255.717	0.955237	0.0447628		51	25.5	231.51	1	0
		52	26	284.978	1	0		52	26	243.698	0.91034	0.0896601		52	26	231.51	1	0
		53	26.5	284.978	1	0		53	26.5	238.302	0.890183	0.109817		53	26.5	231.51	1	0
		54	27	284.978	1	0		54	27	238.302	0.890183	0.109817		54	27	231.51	1	0
		55	27.5	284.978	1	0		55	27.5	242.997	0.907721	0.0922787		55	27.5	231.51	1	0
		56	28	284.978	1	0		56	28	249.099	0.930516	0.0694845		56	28	231.51	1	0
		57	28.5	284.978	1	0		57	28.5	257.79	0.962981	0.0370191		57	28.5	231.51	1	0
		58	29	284.978	1	0		58	29	257.79	0.962981	0.0370191		58	29	231.51	1	0
		59	29.5	284.978	1	0		59	29.5	261.823	0.978046	0.0219537		59	29.5	231.51	1	0
		60	30	284.978	1	0		60	30	255.169	0.95319	0.0468099		60	30	231.51	1	0
		61	30.5	284.978	1	0		61	30.5	255.967	0.956171	0.0438289		61	30.5	231.51	1	0
		62	31	284.978	1	0		62	31	257.251	0.960968	0.0390325		62	31	231.51	1	0
		63	31.5	284.978	1	0		63	31.5	254.637	0.951203	0.0487972		63	31.5	231.51	1	0
		64	32	284.978	1	0		64	32	254.637	0.951203	0.0487972		64	32	231.51	1	0
		65	32.5	284.978	1	0		65	32.5	262.618	0.981016	0.0189839		65	32.5	231.51	1	0
		66	33	284.978	1	0		66	33	262.448	0.980381	0.019619		66	33	231.51	1	0
		67	33.5	284.978	1	0		67	33.5	247.485	0.924486	0.0755136		67	33.5	231.51	1	0
		68	34	284.978	1	0		68	34	239.134	0.893291	0.106709		68	34	231.51	1	0
		69	34.5	284.978	1	0		69	34.5	230.117	0.859608	0.140392		69	34.5	231.51	1	0
		70	35	284.978	1	0		70	35	228.118	0.85214	0.14786		70	35	231.51	1	0
		71	35.5	284.978	1	0		71	35.5	228.118	0.85214	0.14786		71	35.5	231.51	1	0
		72	36	284.978	1	0		72	36	228.118	0.85214	0.14786		72	36	231.51	1	0
		73	36.5	284.978	1	0		73	36.5	228.118	0.85214	0.14786		73	36.5	231.51	1	0
		74	37	284.978	1	0		74	37	254.981	0.952488	0.0475121		74	37	231.51	1	0
		75	37.5	284.978	1	0		75	37.5	234.88	0.8774	0.1226		75	37.5	231.51	1	0
		76	38	284.978	1	0		76	38	219.626	0.820418	0.179582		76	38	231.51	1	0
		77	38.5	284.978	1	0		77	38.5	224.287	0.83783	0.16217		77	38.5	231.51	1	0
		78	39	284.978	1	0		78	39	232.245	0.867557	0.132443		78	39	231.51	1	0
		79	39.5	284.978	1	0		79	39.5	240.966	0.900134	0.0998655		79	39.5	231.51	1	0
		80	40	284.978	1	0		80	40	240.966	0.900134	0.0998655		80	40	231.51	1	0
		81	40.5	284.978	1	0		81	40.5	242.997	0.907721	0.0922787		81	40.5	231.51	1	0
		82	41	284.978	1	0		82	41	248.433	0.928028	0.0719724		82	41	231.51	1	0
		83	41.5	284.978	1	0		83	41.5	248.433	0.928028	0.0719724		83	41.5	231.51	1	0
		84	42	284.978	1	0		84	42	242.034	0.904124	0.095876		84	42	231.51	1	0
		85	42.5	284.978	1	0		85	42.5	234.053	0.874311	0.125689		85	42.5	231.51	1	0
		86	43	284.978	1	0		86	43	240.741	0.899294	0.100706		86	43	231.51	1	0
		87	43.5	284.978	1	0		87	43.5	234.034	0.87424	0.12576		87	43.5	231.51	1	0
		88	44	284.978	1	0		88	44	230.211	0.859959	0.140041		88	44	231.51	1	0
		89	44.5	284.978	1	0		89	44.5	241.599	0.902499	0.0975009		89	44.5	231.51	1	0
		90	45	284.978	1	0		90	45	240.825	0.899608	0.100392		90	45	231.51	1	0
		91	45.5	284.978	1	0		91	45.5	237.708	0.887964	0.112036		91	45.5	231.51	1	0
		92	46	284.978	1	0		92	46	241.666	0.902749	0.0972507		92	46	231.51	1	0
		93	46.5	284.978	1	0		93	46.5	245.627	0.917546	0.0824542		93	46.5	231.51	1	0
		94	47	284.978	1	0		94	47	263.638	0.984826	0.0151737		94	47	231.51	1	0
		95	47.5	284.978	1	0		95	47.5	258.644	0.966171	0.0338289		95	47.5	231.51	1	0
		96	48	284.978	1	0		96	48	258.644	0.966171	0.0338289		96	48	231.51	1	0
		97	48.5	284.978	1	0		97	48.5	258.644	0.966171	0.0338289		97	48.5	231.51	1	0
		98	49	284.978	1	0		98	49	267.3	0.998506	0.00149421		98	49	231.51	1	0
		99	49.5	284.978	1	0		99	49.5	267.3	0.998506	0.00149421		99	49.5	231.51	1	0
		100	50	284.978	1	0		100	50	267.3	0.998506	0.00149421		100	50	231.51	1	0
		101	50.5	284.978	1	0		101	50.5	258.977	0.967415	0.032585		101	50.5	231.51	1	0
		102	51	284.978	1	0		102	51	258.977	0.967415	0.032585		102	51	231.51	1	0
		103	51.5	284.978	1	0		103	51.5	253.758	0.947919	0.0520807		103	51.5	231.51	1	0
		104	52	284.978	1	0		104	52	248.474	0.928181	0.0718192		104	52	231.51	1	0
		105	52.5	284.978	1	0		105	52.5	253.054	0.94529	0.0547105		105	52.5	231.51	1	0
		106	53	284.978	1	0		106	53	257.645	0.962439	0.0375607		106	53	231.51	1	0
		107	53.5	284.978	1	0		107	53.5	257.645	0.962439	0.0375607		107	53.5	231.51	1	0
		108	54	284.978	1	0		108	54	242.737	0.90675	0.0932499		108	54	231.51	1	0
		109	54.5	284.978	1	0		109	54.5	225.395	0.841969	0.158031		109	54.5	231.51	1	0
		110	55	284.978	1	0		110	55	229.079	0.85573	0.14427		110	55	231.51	1	0
		111	55.5	284.978	1	0		111	55.5	216.083	0.807183	0.192817		111	55.5	231.51	1	0
		112	56	284.978	1	0		112	56	214.066	0.799649	0.200351		112	56	231.51	1	0
		113	56.5	284.978	1	0		113	56.5	214.066	0.799649	0.200351		113	56.5	231.51	1	0
		114	57	284.978	1	0		114	57	214.066	0.799649	0.200351		114	57	231.51	1	0
		115	57.5	284.978	1	0		115	57.5	217.717	0.813287	0.186713		115	57.5	231.51	1	0
		116	58	284.978	1	0		116	58	227.412	0.849503	0.150497		116	58	231.51	1	0
		117	58.5	284.978	1	0		117	58.5	227.412	0.849503	0.150497		117	58.5	231.51	1	0
		118	59	284.978	1	0		118	59	237.409	0.886847	0.113153		118	59	231.51	1	0
		119	59.5	284.978	1	0		119	59.5	240.112	0.896944	0.103056		119	59.5	231.51	1	0
		120	60	284.978	1	0		120	60	247.535	0.924673	0.0753269		120	60	231.51	1	0
			Maximal extension	284.978	Mean contractility	0			Maximal extension	267.7	Mean contractility	0.0862283			Maximal extension	231.51	Mean contractility	0.00906617
					Max contractility	0					Max contractility	0.200351					Max contractility	0.0354412
		Unstimulated relaxed						Stimulated relaxed						Stimulated stretched
	Data 10 - Contraction graph larva 10	Frame number	Time (s)	m6 length (µm) in A3	m6 length/maximal extension	Contractility		Frame number	Time (s)	m6 length (µm) in A3	m6 length/maximal extension	Contractility		Frame number	Time (s)	m6 length (µm) in A3	m6 length/maximal extension	Contractility
		1	0.5	279.12	1	0		1	0.5	186.465	0.798846	0.201154		1	0.5	256.888	0.888652	0.111348
		2	1	279.12	1	0		2	1	188.686	0.808361	0.191639		2	1	256.888	0.888652	0.111348
		3	1.5	279.12	1	0		3	1.5	187.575	0.803601	0.196399		3	1.5	256.888	0.888652	0.111348
		4	2	279.12	1	0		4	2	189.669	0.812572	0.187428		4	2	256.888	0.888652	0.111348
		5	2.5	279.12	1	0		5	2.5	193.472	0.828865	0.171135		5	2.5	256.888	0.888652	0.111348
		6	3	279.12	1	0		6	3	198.445	0.85017	0.14983		6	3	256.888	0.888652	0.111348
		7	3.5	279.12	1	0		7	3.5	200.203	0.857702	0.142298		7	3.5	256.888	0.888652	0.111348
		8	4	279.12	1	0		8	4	205.767	0.881539	0.118461		8	4	256.888	0.888652	0.111348
		9	4.5	279.12	1	0		9	4.5	212.488	0.910333	0.0896675		9	4.5	256.888	0.888652	0.111348
		10	5	279.12	1	0		10	5	214.658	0.919629	0.0803708		10	5	256.888	0.888652	0.111348
		11	5.5	279.12	1	0		11	5.5	217.007	0.929693	0.0703073		11	5.5	256.888	0.888652	0.111348
		12	6	279.12	1	0		12	6	218.249	0.935014	0.0649864		12	6	256.888	0.888652	0.111348
		13	6.5	279.12	1	0		13	6.5	221.243	0.94784	0.0521596		13	6.5	256.888	0.888652	0.111348
		14	7	279.12	1	0		14	7	224.27	0.960809	0.0391915		14	7	256.888	0.888652	0.111348
		15	7.5	279.12	1	0		15	7.5	226.153	0.968876	0.0311244		15	7.5	256.888	0.888652	0.111348
		16	8	279.12	1	0		16	8	230.256	0.986453	0.0135465		16	8	256.888	0.888652	0.111348
		17	8.5	279.12	1	0		17	8.5	232.947	0.997982	0.00201784		17	8.5	256.888	0.888652	0.111348
		18	9	279.12	1	0		18	9	232.947	0.997982	0.00201784		18	9	256.888	0.888652	0.111348
		19	9.5	279.12	1	0		19	9.5	205.481	0.880313	0.119687		19	9.5	256.888	0.888652	0.111348
		20	10	279.12	1	0		20	10	193.35	0.828342	0.171658		20	10	256.888	0.888652	0.111348
		21	10.5	279.12	1	0		21	10.5	186.784	0.800212	0.199788		21	10.5	256.888	0.888652	0.111348
		22	11	279.12	1	0		22	11	185.866	0.79628	0.20372		22	11	256.888	0.888652	0.111348
		23	11.5	279.12	1	0		23	11.5	185.866	0.79628	0.20372		23	11.5	256.888	0.888652	0.111348
		24	12	279.12	1	0		24	12	191.55	0.820631	0.179369		24	12	256.888	0.888652	0.111348
		25	12.5	279.12	1	0		25	12.5	186.291	0.7981	0.2019		25	12.5	256.888	0.888652	0.111348
		26	13	279.12	1	0		26	13	186.291	0.7981	0.2019		26	13	256.888	0.888652	0.111348
		27	13.5	279.12	1	0		27	13.5	186.291	0.7981	0.2019		27	13.5	256.888	0.888652	0.111348
		28	14	279.12	1	0		28	14	188.096	0.805833	0.194167		28	14	256.888	0.888652	0.111348
		29	14.5	279.12	1	0		29	14.5	186.958	0.800958	0.199042		29	14.5	256.888	0.888652	0.111348
		30	15	279.12	1	0		30	15	188.096	0.805833	0.194167		30	15	256.888	0.888652	0.111348
		31	15.5	279.12	1	0		31	15.5	186.672	0.799733	0.200267		31	15.5	256.888	0.888652	0.111348
		32	16	279.12	1	0		32	16	188.5	0.807564	0.192436		32	16	256.888	0.888652	0.111348
		33	16.5	279.12	1	0		33	16.5	190.332	0.815413	0.184587		33	16.5	256.888	0.888652	0.111348
		34	17	279.12	1	0		34	17	190.332	0.815413	0.184587		34	17	256.888	0.888652	0.111348
		35	17.5	279.12	1	0		35	17.5	191.708	0.821308	0.178692		35	17.5	256.888	0.888652	0.111348
		36	18	279.12	1	0		36	18	199.586	0.855058	0.144942		36	18	256.888	0.888652	0.111348
		37	18.5	279.12	1	0		37	18.5	201.232	0.86211	0.13789		37	18.5	256.888	0.888652	0.111348
		38	19	279.12	1	0		38	19	198.233	0.849262	0.150738		38	19	256.888	0.888652	0.111348
		39	19.5	279.12	1	0		39	19.5	198.233	0.849262	0.150738		39	19.5	256.888	0.888652	0.111348
		40	20	279.12	1	0		40	20	198.233	0.849262	0.150738		40	20	256.888	0.888652	0.111348
		41	20.5	279.12	1	0		41	20.5	198.233	0.849262	0.150738		41	20.5	256.888	0.888652	0.111348
		42	21	279.12	1	0		42	21	198.233	0.849262	0.150738		42	21	256.888	0.888652	0.111348
		43	21.5	279.12	1	0		43	21.5	196.291	0.840942	0.159058		43	21.5	256.888	0.888652	0.111348
		44	22	279.12	1	0		44	22	198.051	0.848482	0.151518		44	22	256.888	0.888652	0.111348
		45	22.5	279.12	1	0		45	22.5	198.803	0.851704	0.148296		45	22.5	256.888	0.888652	0.111348
		46	23	279.12	1	0		46	23	198.803	0.851704	0.148296		46	23	256.888	0.888652	0.111348
		47	23.5	279.12	1	0		47	23.5	201.675	0.864008	0.135992		47	23.5	256.888	0.888652	0.111348
		48	24	279.12	1	0		48	24	204.084	0.874328	0.125672		48	24	256.888	0.888652	0.111348
		49	24.5	279.12	1	0		49	24.5	208.64	0.893847	0.106153		49	24.5	256.888	0.888652	0.111348
		50	25	279.12	1	0		50	25	211.906	0.907839	0.0921608		50	25	256.888	0.888652	0.111348
		51	25.5	279.12	1	0		51	25.5	211.906	0.907839	0.0921608		51	25.5	256.888	0.888652	0.111348
		52	26	279.12	1	0		52	26	214.131	0.917371	0.0826286		52	26	256.888	0.888652	0.111348
		53	26.5	279.12	1	0		53	26.5	214.131	0.917371	0.0826286		53	26.5	256.888	0.888652	0.111348
		54	27	279.12	1	0		54	27	217.291	0.930909	0.0690906		54	27	256.888	0.888652	0.111348
		55	27.5	279.12	1	0		55	27.5	217.872	0.933398	0.0666015		55	27.5	256.888	0.888652	0.111348
		56	28	279.12	1	0		56	28	217.229	0.930644	0.0693563		56	28	256.888	0.888652	0.111348
		57	28.5	279.12	1	0		57	28.5	213.72	0.915611	0.0843894		57	28.5	256.888	0.888652	0.111348
		58	29	279.12	1	0		58	29	210.387	0.901332	0.0986685		58	29	256.888	0.888652	0.111348
		59	29.5	279.12	1	0		59	29.5	207.28	0.888021	0.111979		59	29.5	256.888	0.888652	0.111348
		60	30	279.12	1	0		60	30	204.187	0.87477	0.12523		60	30	256.888	0.888652	0.111348
		61	30.5	279.12	1	0		61	30.5	202.97	0.869556	0.130444		61	30.5	256.888	0.888652	0.111348
		62	31	279.12	1	0		62	31	202.97	0.869556	0.130444		62	31	256.888	0.888652	0.111348
		63	31.5	279.12	1	0		63	31.5	201.574	0.863575	0.136425		63	31.5	256.888	0.888652	0.111348
		64	32	279.12	1	0		64	32	201.574	0.863575	0.136425		64	32	256.888	0.888652	0.111348
		65	32.5	279.12	1	0		65	32.5	201.574	0.863575	0.136425		65	32.5	256.888	0.888652	0.111348
		66	33	279.12	1	0		66	33	201.574	0.863575	0.136425		66	33	256.888	0.888652	0.111348
		67	33.5	279.12	1	0		67	33.5	204.267	0.875112	0.124888		67	33.5	256.888	0.888652	0.111348
		68	34	279.12	1	0		68	34	206.129	0.88309	0.11691		68	34	256.888	0.888652	0.111348
		69	34.5	279.12	1	0		69	34.5	214.888	0.920615	0.0793855		69	34.5	256.888	0.888652	0.111348
		70	35	279.12	1	0		70	35	222.612	0.953705	0.0462946		70	35	256.888	0.888652	0.111348
		71	35.5	279.12	1	0		71	35.5	226.363	0.969775	0.0302247		71	35.5	256.888	0.888652	0.111348
		72	36	279.12	1	0		72	36	228.815	0.98028	0.01972		72	36	256.888	0.888652	0.111348
		73	36.5	279.12	1	0		73	36.5	225.514	0.966138	0.033862		73	36.5	256.888	0.888652	0.111348
		74	37	279.12	1	0		74	37	225.514	0.966138	0.033862		74	37	256.888	0.888652	0.111348
		75	37.5	279.12	1	0		75	37.5	228.071	0.977093	0.0229074		75	37.5	256.888	0.888652	0.111348
		76	38	279.12	1	0		76	38	233.418	1	0		76	38	256.888	0.888652	0.111348
		77	38.5	279.12	1	0		77	38.5	233.418	1	0		77	38.5	256.888	0.888652	0.111348
		78	39	279.12	1	0		78	39	230.593	0.987897	0.0121028		78	39	256.888	0.888652	0.111348
		79	39.5	279.12	1	0		79	39.5	232.876	0.997678	0.00232201		79	39.5	256.888	0.888652	0.111348
		80	40	279.12	1	0		80	40	232.876	0.997678	0.00232201		80	40	256.888	0.888652	0.111348
		81	40.5	279.12	1	0		81	40.5	223.549	0.95772	0.0422804		81	40.5	256.888	0.888652	0.111348
		82	41	279.12	1	0		82	41	203.273	0.870854	0.129146		82	41	256.888	0.888652	0.111348
		83	41.5	279.12	1	0		83	41.5	201.445	0.863023	0.136977		83	41.5	256.888	0.888652	0.111348
		84	42	279.12	1	0		84	42	201.445	0.863023	0.136977		84	42	256.888	0.888652	0.111348
		85	42.5	279.12	1	0		85	42.5	201.445	0.863023	0.136977		85	42.5	256.888	0.888652	0.111348
		86	43	279.12	1	0		86	43	204.647	0.87674	0.12326		86	43	256.888	0.888652	0.111348
		87	43.5	279.12	1	0		87	43.5	210.158	0.90035	0.0996496		87	43.5	256.888	0.888652	0.111348
		88	44	279.12	1	0		88	44	210.158	0.90035	0.0996496		88	44	256.888	0.888652	0.111348
		89	44.5	279.12	1	0		89	44.5	214.39	0.918481	0.081519		89	44.5	256.888	0.888652	0.111348
		90	45	279.12	1	0		90	45	214.39	0.918481	0.081519		90	45	256.888	0.888652	0.111348
		91	45.5	279.12	1	0		91	45.5	214.39	0.918481	0.081519		91	45.5	256.888	0.888652	0.111348
		92	46	279.12	1	0		92	46	214.39	0.918481	0.081519		92	46	256.888	0.888652	0.111348
		93	46.5	279.12	1	0		93	46.5	212.624	0.910915	0.0890848		93	46.5	256.888	0.888652	0.111348
		94	47	279.12	1	0		94	47	210.772	0.902981	0.0970191		94	47	261.954	0.906177	0.0938231
		95	47.5	279.12	1	0		95	47.5	208	0.891105	0.108895		95	47.5	289.076	1	0
		96	48	279.12	1	0		96	48	208	0.891105	0.108895		96	48	289.076	1	0
		97	48.5	279.12	1	0		97	48.5	204.313	0.87531	0.12469		97	48.5	289.076	1	0
		98	49	279.12	1	0		98	49	204.313	0.87531	0.12469		98	49	289.076	1	0
		99	49.5	279.12	1	0		99	49.5	204.313	0.87531	0.12469		99	49.5	289.076	1	0
		100	50	279.12	1	0		100	50	204.313	0.87531	0.12469		100	50	289.076	1	0
		101	50.5	279.12	1	0		101	50.5	204.313	0.87531	0.12469		101	50.5	289.076	1	0
		102	51	279.12	1	0		102	51	204.313	0.87531	0.12469		102	51	289.076	1	0
		103	51.5	279.12	1	0		103	51.5	204.313	0.87531	0.12469		103	51.5	289.076	1	0
		104	52	279.12	1	0		104	52	206.155	0.883201	0.116799		104	52	285.078	0.98617	0.0138303
		105	52.5	279.12	1	0		105	52.5	206.155	0.883201	0.116799		105	52.5	285.078	0.98617	0.0138303
		106	53	279.12	1	0		106	53	210.395	0.901366	0.0986342		106	53	285.078	0.98617	0.0138303
		107	53.5	279.12	1	0		107	53.5	213.643	0.915281	0.0847193		107	53.5	285.078	0.98617	0.0138303
		108	54	279.12	1	0		108	54	215.968	0.925241	0.0747586		108	54	285.078	0.98617	0.0138303
		109	54.5	279.12	1	0		109	54.5	218.762	0.937211	0.0627886		109	54.5	285.078	0.98617	0.0138303
		110	55	279.12	1	0		110	55	221.385	0.948449	0.0515513		110	55	285.078	0.98617	0.0138303
		111	55.5	279.12	1	0		111	55.5	224.368	0.961228	0.0387716		111	55.5	285.078	0.98617	0.0138303
		112	56	279.12	1	0		112	56	225.657	0.966751	0.0332494		112	56	285.078	0.98617	0.0138303
		113	56.5	279.12	1	0		113	56.5	225.657	0.966751	0.0332494		113	56.5	285.078	0.98617	0.0138303
		114	57	279.12	1	0		114	57	225.657	0.966751	0.0332494		114	57	285.078	0.98617	0.0138303
		115	57.5	279.12	1	0		115	57.5	225.657	0.966751	0.0332494		115	57.5	285.078	0.98617	0.0138303
		116	58	279.12	1	0		116	58	223.432	0.957218	0.0427816		116	58	285.078	0.98617	0.0138303
		117	58.5	279.12	1	0		117	58.5	222.32	0.952454	0.0475456		117	58.5	285.078	0.98617	0.0138303
		118	59	279.12	1	0		118	59	222.612	0.953705	0.0462946		118	59	285.078	0.98617	0.0138303
		119	59.5	279.12	1	0		119	59.5	222.612	0.953705	0.0462946		119	59.5	285.078	0.98617	0.0138303
		120	60	279.12	1	0		120	60	220.564	0.944931	0.0550686		120	60	285.078	0.98617	0.0138303
			Maximal extension	279.12	Mean contractility	0			Maximal extension	233.418	Mean contractility	0.107139			Maximal extension	289.076	Mean contractility	0.0890358
					Max contractility	0					Max contractility	0.20372					Max contractility	0.111348
		Unstimulated relaxed						Stimulated relaxed						Stimulated stretched
	Data 11 - Contraction graph larva 11	Frame number	Time (s)	m6 length (µm) in A3	m6 length/maximal extension	Contractility		Frame number	Time (s)	m6 length (µm) in A3	m6 length/maximal extension	Contractility		Frame number	Time (s)	m6 length (µm) in A3	m6 length/maximal extension	Contractility
		1	0.5	257.381	0.996967	0.00303296		1	0.5	173.014	0.769307	0.230693		1	0.5	256.871	0.993648	0.00635171
		2	1	257.381	0.996967	0.00303296		2	1	173.014	0.769307	0.230693		2	1	256.871	0.993648	0.00635171
		3	1.5	257.381	0.996967	0.00303296		3	1.5	177.274	0.788249	0.211751		3	1.5	256.871	0.993648	0.00635171
		4	2	257.381	0.996967	0.00303296		4	2	180.32	0.801793	0.198207		4	2	256.871	0.993648	0.00635171
		5	2.5	257.381	0.996967	0.00303296		5	2.5	180.32	0.801793	0.198207		5	2.5	256.871	0.993648	0.00635171
		6	3	257.381	0.996967	0.00303296		6	3	182.038	0.809432	0.190568		6	3	256.871	0.993648	0.00635171
		7	3.5	257.381	0.996967	0.00303296		7	3.5	184.03	0.818289	0.181711		7	3.5	256.871	0.993648	0.00635171
		8	4	257.381	0.996967	0.00303296		8	4	185.691	0.825675	0.174325		8	4	256.871	0.993648	0.00635171
		9	4.5	257.381	0.996967	0.00303296		9	4.5	185.691	0.825675	0.174325		9	4.5	256.871	0.993648	0.00635171
		10	5	257.381	0.996967	0.00303296		10	5	185.691	0.825675	0.174325		10	5	256.871	0.993648	0.00635171
		11	5.5	257.381	0.996967	0.00303296		11	5.5	186.355	0.828627	0.171373		11	5.5	256.871	0.993648	0.00635171
		12	6	257.381	0.996967	0.00303296		12	6	186.355	0.828627	0.171373		12	6	256.871	0.993648	0.00635171
		13	6.5	257.381	0.996967	0.00303296		13	6.5	189.069	0.840695	0.159305		13	6.5	256.871	0.993648	0.00635171
		14	7	257.381	0.996967	0.00303296		14	7	189.069	0.840695	0.159305		14	7	256.871	0.993648	0.00635171
		15	7.5	257.381	0.996967	0.00303296		15	7.5	189.069	0.840695	0.159305		15	7.5	256.871	0.993648	0.00635171
		16	8	257.381	0.996967	0.00303296		16	8	189.069	0.840695	0.159305		16	8	256.871	0.993648	0.00635171
		17	8.5	257.381	0.996967	0.00303296		17	8.5	189.069	0.840695	0.159305		17	8.5	256.871	0.993648	0.00635171
		18	9	257.381	0.996967	0.00303296		18	9	189.069	0.840695	0.159305		18	9	256.871	0.993648	0.00635171
		19	9.5	257.381	0.996967	0.00303296		19	9.5	189.069	0.840695	0.159305		19	9.5	257.218	0.994991	0.00500942
		20	10	257.381	0.996967	0.00303296		20	10	189.069	0.840695	0.159305		20	10	257.218	0.994991	0.00500942
		21	10.5	257.381	0.996967	0.00303296		21	10.5	189.069	0.840695	0.159305		21	10.5	257.218	0.994991	0.00500942
		22	11	257.381	0.996967	0.00303296		22	11	192.722	0.856938	0.143062		22	11	257.218	0.994991	0.00500942
		23	11.5	257.381	0.996967	0.00303296		23	11.5	192.722	0.856938	0.143062		23	11.5	257.218	0.994991	0.00500942
		24	12	257.381	0.996967	0.00303296		24	12	198.816	0.884035	0.115965		24	12	257.218	0.994991	0.00500942
		25	12.5	257.381	0.996967	0.00303296		25	12.5	198.816	0.884035	0.115965		25	12.5	257.218	0.994991	0.00500942
		26	13	257.381	0.996967	0.00303296		26	13	202.861	0.902021	0.0979786		26	13	257.218	0.994991	0.00500942
		27	13.5	257.381	0.996967	0.00303296		27	13.5	202.861	0.902021	0.0979786		27	13.5	257.218	0.994991	0.00500942
		28	14	257.381	0.996967	0.00303296		28	14	207.237	0.921479	0.0785207		28	14	257.218	0.994991	0.00500942
		29	14.5	257.381	0.996967	0.00303296		29	14.5	207.237	0.921479	0.0785207		29	14.5	257.218	0.994991	0.00500942
		30	15	257.381	0.996967	0.00303296		30	15	212.609	0.945366	0.0546341		30	15	257.218	0.994991	0.00500942
		31	15.5	257.381	0.996967	0.00303296		31	15.5	212.609	0.945366	0.0546341		31	15.5	257.218	0.994991	0.00500942
		32	16	257.381	0.996967	0.00303296		32	16	217.383	0.966593	0.0334066		32	16	257.218	0.994991	0.00500942
		33	16.5	257.381	0.996967	0.00303296		33	16.5	217.383	0.966593	0.0334066		33	16.5	257.218	0.994991	0.00500942
		34	17	257.381	0.996967	0.00303296		34	17	217.383	0.966593	0.0334066		34	17	257.218	0.994991	0.00500942
		35	17.5	257.381	0.996967	0.00303296		35	17.5	215.327	0.957451	0.0425486		35	17.5	257.218	0.994991	0.00500942
		36	18	257.381	0.996967	0.00303296		36	18	177.581	0.789614	0.210386		36	18	257.218	0.994991	0.00500942
		37	18.5	257.381	0.996967	0.00303296		37	18.5	164.913	0.733286	0.266714		37	18.5	257.218	0.994991	0.00500942
		38	19	257.381	0.996967	0.00303296		38	19	172.939	0.768973	0.231027		38	19	257.218	0.994991	0.00500942
		39	19.5	257.381	0.996967	0.00303296		39	19.5	174.998	0.778129	0.221871		39	19.5	258.513	1	0
		40	20	257.381	0.996967	0.00303296		40	20	170.433	0.75783	0.24217		40	20	258.513	1	0
		41	20.5	257.381	0.996967	0.00303296		41	20.5	166.384	0.739826	0.260174		41	20.5	258.513	1	0
		42	21	257.381	0.996967	0.00303296		42	21	160.733	0.714699	0.285301		42	21	258.513	1	0
		43	21.5	257.381	0.996967	0.00303296		43	21.5	162.724	0.723552	0.276448		43	21.5	258.513	1	0
		44	22	257.381	0.996967	0.00303296		44	22	167.371	0.744215	0.255785		44	22	258.513	1	0
		45	22.5	257.381	0.996967	0.00303296		45	22.5	173.469	0.77133	0.22867		45	22.5	258.513	1	0
		46	23	257.381	0.996967	0.00303296		46	23	176.255	0.783718	0.216282		46	23	258.513	1	0
		47	23.5	257.381	0.996967	0.00303296		47	23.5	178.245	0.792566	0.207434		47	23.5	258.513	1	0
		48	24	257.381	0.996967	0.00303296		48	24	178.245	0.792566	0.207434		48	24	258.513	1	0
		49	24.5	257.381	0.996967	0.00303296		49	24.5	180.234	0.80141	0.19859		49	24.5	258.513	1	0
		50	25	257.381	0.996967	0.00303296		50	25	182.225	0.810263	0.189737		50	25	258.513	1	0
		51	25.5	257.381	0.996967	0.00303296		51	25.5	184.215	0.819112	0.180888		51	25.5	258.513	1	0
		52	26	257.381	0.996967	0.00303296		52	26	185.608	0.825306	0.174694		52	26	258.513	1	0
		53	26.5	257.381	0.996967	0.00303296		53	26.5	189.061	0.84066	0.15934		53	26.5	258.513	1	0
		54	27	257.381	0.996967	0.00303296		54	27	187.735	0.834764	0.165236		54	27	258.513	1	0
		55	27.5	257.381	0.996967	0.00303296		55	27.5	187.735	0.834764	0.165236		55	27.5	258.513	1	0
		56	28	257.381	0.996967	0.00303296		56	28	188.261	0.837102	0.162898		56	28	258.513	1	0
		57	28.5	257.381	0.996967	0.00303296		57	28.5	188.261	0.837102	0.162898		57	28.5	258.513	1	0
		58	29	257.381	0.996967	0.00303296		58	29	188.261	0.837102	0.162898		58	29	258.513	1	0
		59	29.5	257.381	0.996967	0.00303296		59	29.5	189.655	0.843301	0.156699		59	29.5	258.513	1	0
		60	30	257.381	0.996967	0.00303296		60	30	189.655	0.843301	0.156699		60	30	258.513	1	0
		61	30.5	257.381	0.996967	0.00303296		61	30.5	189.655	0.843301	0.156699		61	30.5	258.513	1	0
		62	31	257.381	0.996967	0.00303296		62	31	189.655	0.843301	0.156699		62	31	258.513	1	0
		63	31.5	257.381	0.996967	0.00303296		63	31.5	191.313	0.850673	0.149327		63	31.5	258.513	1	0
		64	32	257.381	0.996967	0.00303296		64	32	191.313	0.850673	0.149327		64	32	258.513	1	0
		65	32.5	257.381	0.996967	0.00303296		65	32.5	195.028	0.867192	0.132808		65	32.5	257.914	0.997683	0.0023171
		66	33	257.381	0.996967	0.00303296		66	33	195.028	0.867192	0.132808		66	33	257.914	0.997683	0.0023171
		67	33.5	257.381	0.996967	0.00303296		67	33.5	200.334	0.890785	0.109215		67	33.5	257.914	0.997683	0.0023171
		68	34	257.381	0.996967	0.00303296		68	34	200.334	0.890785	0.109215		68	34	257.914	0.997683	0.0023171
		69	34.5	257.381	0.996967	0.00303296		69	34.5	207.632	0.923236	0.0767644		69	34.5	257.914	0.997683	0.0023171
		70	35	257.381	0.996967	0.00303296		70	35	209.688	0.932378	0.0676224		70	35	257.914	0.997683	0.0023171
		71	35.5	257.381	0.996967	0.00303296		71	35.5	209.688	0.932378	0.0676224		71	35.5	257.914	0.997683	0.0023171
		72	36	257.381	0.996967	0.00303296		72	36	209.688	0.932378	0.0676224		72	36	257.914	0.997683	0.0023171
		73	36.5	257.381	0.996967	0.00303296		73	36.5	212.341	0.944174	0.0558258		73	36.5	257.914	0.997683	0.0023171
		74	37	257.381	0.996967	0.00303296		74	37	217.588	0.967505	0.032495		74	37	257.914	0.997683	0.0023171
		75	37.5	257.381	0.996967	0.00303296		75	37.5	220.102	0.978683	0.0213165		75	37.5	257.914	0.997683	0.0023171
		76	38	257.381	0.996967	0.00303296		76	38	224.896	1	0		76	38	257.914	0.997683	0.0023171
		77	38.5	257.381	0.996967	0.00303296		77	38.5	224.896	1	0		77	38.5	257.914	0.997683	0.0023171
		78	39	257.381	0.996967	0.00303296		78	39	224.896	1	0		78	39	257.914	0.997683	0.0023171
		79	39.5	257.381	0.996967	0.00303296		79	39.5	184.878	0.82206	0.17794		79	39.5	257.914	0.997683	0.0023171
		80	40	257.381	0.996967	0.00303296		80	40	167.498	0.74478	0.25522		80	40	257.914	0.997683	0.0023171
		81	40.5	257.381	0.996967	0.00303296		81	40.5	176.255	0.783718	0.216282		81	40.5	257.914	0.997683	0.0023171
		82	41	257.381	0.996967	0.00303296		82	41	178.779	0.794941	0.205059		82	41	257.914	0.997683	0.0023171
		83	41.5	257.381	0.996967	0.00303296		83	41.5	176.124	0.783135	0.216865		83	41.5	257.914	0.997683	0.0023171
		84	42	257.381	0.996967	0.00303296		84	42	174.198	0.774571	0.225429		84	42	257.914	0.997683	0.0023171
		85	42.5	257.381	0.996967	0.00303296		85	42.5	168.477	0.749133	0.250867		85	42.5	257.914	0.997683	0.0023171
		86	43	257.381	0.996967	0.00303296		86	43	168.477	0.749133	0.250867		86	43	257.914	0.997683	0.0023171
		87	43.5	257.381	0.996967	0.00303296		87	43.5	171.904	0.764371	0.235629		87	43.5	257.914	0.997683	0.0023171
		88	44	257.381	0.996967	0.00303296		88	44	175.175	0.778916	0.221084		88	44	257.914	0.997683	0.0023171
		89	44.5	257.381	0.996967	0.00303296		89	44.5	177.722	0.790241	0.209759		89	44.5	257.914	0.997683	0.0023171
		90	45	257.381	0.996967	0.00303296		90	45	177.722	0.790241	0.209759		90	45	257.914	0.997683	0.0023171
		91	45.5	257.381	0.996967	0.00303296		91	45.5	180.77	0.803794	0.196206		91	45.5	257.914	0.997683	0.0023171
		92	46	257.381	0.996967	0.00303296		92	46	184.089	0.818552	0.181448		92	46	257.914	0.997683	0.0023171
		93	46.5	257.381	0.996967	0.00303296		93	46.5	184.089	0.818552	0.181448		93	46.5	257.914	0.997683	0.0023171
		94	47	257.381	0.996967	0.00303296		94	47	185.749	0.825933	0.174067		94	47	257.914	0.997683	0.0023171
		95	47.5	257.381	0.996967	0.00303296		95	47.5	185.749	0.825933	0.174067		95	47.5	257.914	0.997683	0.0023171
		96	48	257.381	0.996967	0.00303296		96	48	185.749	0.825933	0.174067		96	48	257.914	0.997683	0.0023171
		97	48.5	257.381	0.996967	0.00303296		97	48.5	187.987	0.835884	0.164116		97	48.5	257.914	0.997683	0.0023171
		98	49	257.381	0.996967	0.00303296		98	49	187.987	0.835884	0.164116		98	49	257.914	0.997683	0.0023171
		99	49.5	257.381	0.996967	0.00303296		99	49.5	187.987	0.835884	0.164116		99	49.5	257.914	0.997683	0.0023171
		100	50	257.381	0.996967	0.00303296		100	50	189.262	0.841553	0.158447		100	50	257.914	0.997683	0.0023171
		101	50.5	257.381	0.996967	0.00303296		101	50.5	189.262	0.841553	0.158447		101	50.5	257.914	0.997683	0.0023171
		102	51	257.381	0.996967	0.00303296		102	51	189.262	0.841553	0.158447		102	51	257.914	0.997683	0.0023171
		103	51.5	257.381	0.996967	0.00303296		103	51.5	193.967	0.862474	0.137526		103	51.5	257.914	0.997683	0.0023171
		104	52	257.381	0.996967	0.00303296		104	52	193.967	0.862474	0.137526		104	52	257.914	0.997683	0.0023171
		105	52.5	257.381	0.996967	0.00303296		105	52.5	193.967	0.862474	0.137526		105	52.5	257.914	0.997683	0.0023171
		106	53	257.381	0.996967	0.00303296		106	53	193.967	0.862474	0.137526		106	53	257.914	0.997683	0.0023171
		107	53.5	257.381	0.996967	0.00303296		107	53.5	193.967	0.862474	0.137526		107	53.5	257.914	0.997683	0.0023171
		108	54	257.381	0.996967	0.00303296		108	54	193.967	0.862474	0.137526		108	54	257.914	0.997683	0.0023171
		109	54.5	257.381	0.996967	0.00303296		109	54.5	193.967	0.862474	0.137526		109	54.5	257.914	0.997683	0.0023171
		110	55	257.381	0.996967	0.00303296		110	55	193.967	0.862474	0.137526		110	55	257.914	0.997683	0.0023171
		111	55.5	257.381	0.996967	0.00303296		111	55.5	193.967	0.862474	0.137526		111	55.5	257.914	0.997683	0.0023171
		112	56	258.164	1	0		112	56	197.954	0.880202	0.119798		112	56	257.914	0.997683	0.0023171
		113	56.5	258.164	1	0		113	56.5	197.954	0.880202	0.119798		113	56.5	257.914	0.997683	0.0023171
		114	57	258.164	1	0		114	57	197.954	0.880202	0.119798		114	57	257.914	0.997683	0.0023171
		115	57.5	258.164	1	0		115	57.5	197.954	0.880202	0.119798		115	57.5	257.914	0.997683	0.0023171
		116	58	258.164	1	0		116	58	202.607	0.900892	0.099108		116	58	257.914	0.997683	0.0023171
		117	58.5	258.164	1	0		117	58.5	202.607	0.900892	0.099108		117	58.5	257.914	0.997683	0.0023171
		118	59	258.164	1	0		118	59	205.93	0.915668	0.0843323		118	59	257.914	0.997683	0.0023171
		119	59.5	258.164	1	0		119	59.5	205.93	0.915668	0.0843323		119	59.5	257.914	0.997683	0.0023171
		120	60	258.164	1	0		120	60	212.016	0.942729	0.0572709		120	60	257.914	0.997683	0.0023171
			Maximal extension	258.164	Mean contractility	0.00280548			Maximal extension	224.896	Mean contractility	0.153001			Maximal extension	258.513	Mean contractility	0.00286897
					Max contractility	0.00303296					Max contractility	0.285301					Max contractility	0.00635171

[truncated: 49 more sheets: Figures 6c and 6d, Figures 6f and 6g, Figures 7b and 7c, Figures 7e and 7f, Supp Figures 2a and 2b, Supp Figures 2c-h, Supp Figures 3c and 3f, Supp Figures 4b and 4d, Supp Figure 5b, Supp Figures 5d and 5f, Supp Figure 6a, Supp Figure 6b, Supp Figure 6c, Supp Figure 7b, Supp Figure 8d, Supp Figure 8e, Supp Figure 9, Supp Figures 9a and 9d, Supp Figures  9b and 9c, Supp Figures 9e and 9f …]
